# Supplementary material for: DNA Methylation Concurrence, Independent of DNA Methylation Ratios, Is Associated with Chromatin Accessibility and 3D Genome Architecture
Source: Int J Mol Sci. 2025 Jul 25;26(15):7199. doi: 10.3390/ijms26157199 (PMC12346627; doi:10.3390/ijms26157199)
Supplement: Supplementary file 1 [file ijms-26-07199-s001.zip]

Archive with 12 entries (12 files):
- Supplementary Figure S1.tif
- Supplementary Figure S10.tif
- Supplementary Figure S11.tif
- Supplementary Figure S2.tif
- Supplementary Figure S3.tif
- Supplementary Figure S4.tif
- Supplementary Figure S5.tif
- Supplementary Figure S6.tif
- Supplementary Figure S7.tif
- Supplementary Figure S8.tif
- Supplementary Figure S9.tif
- Supplementary Table.xlsx
