# Supplementary material for: DNA Methylation Concurrence, Independent of DNA Methylation Ratios, Is Associated with Chromatin Accessibility and 3D Genome Architecture
Source: Int J Mol Sci. 2025 Jul 25;26(15):7199. doi: 10.3390/ijms26157199 (PMC12346627; doi:10.3390/ijms26157199)
Supplement: Supplementary file 1 [file ijms-26-07199-s001.zip › Supplementary Table.xlsx]

## Sheet: Table S1
Supplementary Table S1. List all WGBS samples.
Data Source	Acession Number	Tissue Type	Data Type	Sample Name
GEO	GSM5652354	Lung	Normal	Lung-Alveolar-Epithelium
GEO	GSM5652355	Lung	Normal	Lung-Alveolar-Epithelium
GEO	GSM5652356	Lung	Normal	Lung-Alveolar-Epithelium
GEO	GSM5652233	Liver	Normal	Liver-Hepatocytes
GEO	GSM5652234	Liver	Normal	Liver-Hepatocytes
GEO	GSM5652235	Liver	Normal	Liver-Hepatocytes
GEO	GSM5652236	Liver	Normal	Liver-Hepatocytes
GEO	GSM5652237	Liver	Normal	Liver-Hepatocytes
GEO	GSM5652238	Liver	Normal	Liver-Hepatocytes
GEO	GSM5652258	Kidney	Normal	Kidney-Tubular-Epithelium
GEO	GSM5652259	Kidney	Normal	Kidney-Tubular-Epithelium
GEO	GSM5652260	Kidney	Normal	Kidney-Tubular-Epithelium
GEO	GSM5652362	Gastric	Normal	Gastric-body-Epithelium
GEO	GSM5652363	Gastric	Normal	Gastric-body-Epithelium
GEO	GSM5652364	Gastric	Normal	Gastric-body-Epithelium
GEO	GSM5652365	Gastric	Normal	Gastric-antrum-Epithelium
GEO	GSM5652366	Gastric	Normal	Gastric-antrum-Epithelium
GEO	GSM5652367	Gastric	Normal	Gastric-antrum-Epithelium
GEO	GSM5652370	Colon	Normal	Colon-Right-Epithelium
GEO	GSM5652371	Colon	Normal	Colon-Right-Epithelium
GEO	GSM5652373	Colon	Normal	Colon-Right-Epithelium
GEO	GSM5652376	Colon	Normal	Colon-Left-Epithelium
GEO	GSM5652377	Colon	Normal	Colon-Left-Epithelium
GEO	GSM5652347	Breast	Normal	Breast-Luminal-Epithelium
GEO	GSM5652348	Breast	Normal	Breast-Luminal-Epithelium
GEO	GSM5652349	Breast	Normal	Breast-Luminal-Epithelium
GEO	GSM2103015	Lung	Tumor	Lung Cancer
GEO	GSM2103017	Lung	Tumor	Lung Cancer
GEO	GSM2103019	Lung	Tumor	Lung Cancer
GEO	GSM1716975	Lung	Tumor	Lung Cancer
GEO	GSM1716979	Lung	Tumor	Lung Cancer
GEO	GSM1716983	Lung	Tumor	Lung Cancer
SRA	SRR15860670	Liver	Tumor	Hepatocellular Carcinoma
SRA	SRR15860681	Liver	Tumor	Hepatocellular Carcinoma
SRA	SRR15860732	Liver	Tumor	Hepatocellular Carcinoma
SRA	SRR15860744	Liver	Tumor	Hepatocellular Carcinoma
SRA	SRR15860747	Liver	Tumor	Hepatocellular Carcinoma
SRA	SRR15860778	Liver	Tumor	Hepatocellular Carcinoma
GEO	GSM1546663	Kidney	Tumor	Kidney renal clear cell carcinoma
GEO	GSM1546663	Kidney	Tumor	Kidney renal clear cell carcinoma
GSA	HRR1273806	Kidney	Tumor	Kidney renal clear cell carcinoma
GEO	GSM5064723	Gastric	Tumor	Gastric Cancer
GEO	GSM5064727	Gastric	Tumor	Gastric Cancer
GEO	GSM5064729	Gastric	Tumor	Gastric Cancer
GEO	GSM1204465	Colon	Tumor	Colon Cancer
GEO	GSM1279521	Colon	Tumor	Colon Cancer
SRA	DRX239219	Colon	Tumor	Colorectal Cancer
SRA	DRX239221	Colon	Tumor	Colorectal Cancer
SRA	DRX239223	Colon	Tumor	Colorectal Cancer
SRA	DRX239225	Colon	Tumor	Colorectal Cancer
SRA	DRX239227	Colon	Tumor	Colorectal Cancer
SRA	DRX239229	Colon	Tumor	Colorectal Cancer
SRA	DRX239231	Colon	Tumor	Colorectal Cancer
SRA	DRX239233	Colon	Tumor	Colorectal Cancer
SRA	SRR8117404	Breast	Tumor	Breast Cancer
SRA	SRR8117424	Breast	Tumor	Breast Cancer
SRA	SRR8117429	Breast	Tumor	Breast Cancer
SRA	ERX334522	Breast	Tumor	Breast Cancer
SRA	ERX334518	Breast	Tumor	Breast Cancer
GEO	GSM2309190	Prostate	Normal	PrEC
GEO	GSM2309191	Prostate	Normal	PrEC
GEO	GSM2309192	Prostate	Normal	PrEC
GEO	GSM2473295	Prostate	Tumor	LNCaP
GEO	GSM2473296	Prostate	Tumor	LNCaP
GEO	GSM2309185	Prostate	Tumor	LNCaP

## Sheet: Table S2
Supplementary Table S2. List all single-cell WGBS samples.
Data Source	Acession Number	Sample Name	Tissue Type
GEO	GSM2697695	CRC01	adjacent normal
GEO	GSM2697696	CRC01	adjacent normal
GEO	GSM2697697	CRC01	adjacent normal
GEO	GSM2697698	CRC01	adjacent normal
GEO	GSM2697699	CRC01	adjacent normal
GEO	GSM2697700	CRC01	adjacent normal
GEO	GSM2697701	CRC01	adjacent normal
GEO	GSM2697874	CRC02	adjacent normal
GEO	GSM2697875	CRC02	adjacent normal
GEO	GSM2697876	CRC02	adjacent normal
GEO	GSM2697877	CRC02	adjacent normal
GEO	GSM2697959	CRC01	adjacent normal
GEO	GSM2697960	CRC01	adjacent normal
GEO	GSM2697961	CRC01	adjacent normal
GEO	GSM2697962	CRC01	adjacent normal
GEO	GSM2697963	CRC01	adjacent normal
GEO	GSM2697964	CRC01	adjacent normal
GEO	GSM2697965	CRC01	adjacent normal
GEO	GSM2697966	CRC01	adjacent normal
GEO	GSM2697967	CRC01	adjacent normal
GEO	GSM3153116	CRC04	adjacent normal
GEO	GSM3153117	CRC04	adjacent normal
GEO	GSM3153118	CRC04	adjacent normal
GEO	GSM3153119	CRC04	adjacent normal
GEO	GSM3153120	CRC04	adjacent normal
GEO	GSM3153121	CRC04	adjacent normal
GEO	GSM3153122	CRC04	adjacent normal
GEO	GSM3153123	CRC04	adjacent normal
GEO	GSM3153124	CRC04	adjacent normal
GEO	GSM3153125	CRC04	adjacent normal
GEO	GSM3153126	CRC04	adjacent normal
GEO	GSM3153127	CRC04	adjacent normal
GEO	GSM3153128	CRC04	adjacent normal
GEO	GSM3241267	CRC12	adjacent normal
GEO	GSM3241268	CRC12	adjacent normal
GEO	GSM3241269	CRC12	adjacent normal
GEO	GSM3241270	CRC12	adjacent normal
GEO	GSM3241271	CRC12	adjacent normal
GEO	GSM3241301	CRC14	adjacent normal
GEO	GSM3241302	CRC15	adjacent normal
GEO	GSM3241303	CRC16	adjacent normal
GEO	GSM3241304	CRC17	adjacent normal
GEO	GSM3241367	CRC15	adjacent normal
GEO	GSM3241368	CRC15	adjacent normal
GEO	GSM3241369	CRC15	adjacent normal
GEO	GSM3241236	CRC09	adjacent normal
GEO	GSM3241237	CRC09	adjacent normal
GEO	GSM3153636	CRC13	adjacent normal
GEO	GSM3153637	CRC13	adjacent normal
GEO	GSM3153638	CRC13	adjacent normal
GEO	GSM3153639	CRC13	adjacent normal
GEO	GSM3153640	CRC13	adjacent normal
GEO	GSM3153641	CRC13	adjacent normal
GEO	GSM3153642	CRC13	adjacent normal
GEO	GSM3153643	CRC13	adjacent normal
GEO	GSM3153644	CRC13	adjacent normal
GEO	GSM3153645	CRC13	adjacent normal
GEO	GSM3153646	CRC13	adjacent normal
GEO	GSM3153647	CRC13	adjacent normal
GEO	GSM3153648	CRC13	adjacent normal
GEO	GSM3153649	CRC13	adjacent normal
GEO	GSM3153386	CRC11	adjacent normal
GEO	GSM3153387	CRC11	adjacent normal
GEO	GSM3153388	CRC11	adjacent normal
GEO	GSM3153389	CRC11	adjacent normal
GEO	GSM3153390	CRC11	adjacent normal
GEO	GSM3153391	CRC11	adjacent normal
GEO	GSM3153392	CRC11	adjacent normal
GEO	GSM3153393	CRC11	adjacent normal
GEO	GSM3153394	CRC11	adjacent normal
GEO	GSM3153395	CRC11	adjacent normal
GEO	GSM3153396	CRC11	adjacent normal
GEO	GSM3153397	CRC11	adjacent normal
GEO	GSM3153398	CRC11	adjacent normal
GEO	GSM3153399	CRC11	adjacent normal
GEO	GSM3153400	CRC11	adjacent normal
GEO	GSM3153401	CRC11	adjacent normal
GEO	GSM3153402	CRC11	adjacent normal
GEO	GSM3153403	CRC11	adjacent normal
GEO	GSM3153404	CRC11	adjacent normal
GEO	GSM3153405	CRC11	adjacent normal
GEO	GSM3153236	CRC10	adjacent normal
GEO	GSM3153237	CRC10	adjacent normal
GEO	GSM3153238	CRC10	adjacent normal
GEO	GSM3153239	CRC10	adjacent normal
GEO	GSM3153240	CRC10	adjacent normal
GEO	GSM3153241	CRC10	adjacent normal
GEO	GSM2697702	CRC01	primary tumor
GEO	GSM2697703	CRC01	primary tumor
GEO	GSM2697704	CRC01	primary tumor
GEO	GSM2697705	CRC01	primary tumor
GEO	GSM2697706	CRC01	primary tumor
GEO	GSM2697707	CRC01	primary tumor
GEO	GSM2697708	CRC01	primary tumor
GEO	GSM2697709	CRC01	primary tumor
GEO	GSM2697710	CRC01	primary tumor
GEO	GSM2697711	CRC01	primary tumor
GEO	GSM2697712	CRC01	primary tumor
GEO	GSM2697713	CRC01	primary tumor
GEO	GSM2697714	CRC01	primary tumor
GEO	GSM2697715	CRC01	primary tumor
GEO	GSM2697716	CRC01	primary tumor
GEO	GSM2697717	CRC01	primary tumor
GEO	GSM2697718	CRC01	primary tumor
GEO	GSM2697719	CRC01	primary tumor
GEO	GSM2697720	CRC01	primary tumor
GEO	GSM2697721	CRC01	primary tumor
GEO	GSM2697722	CRC01	primary tumor
GEO	GSM2697723	CRC01	primary tumor
GEO	GSM2697724	CRC01	primary tumor
GEO	GSM2697725	CRC01	primary tumor
GEO	GSM2697726	CRC01	primary tumor
GEO	GSM2697727	CRC01	primary tumor
GEO	GSM2697728	CRC01	primary tumor
GEO	GSM2697729	CRC01	primary tumor
GEO	GSM2697730	CRC01	primary tumor
GEO	GSM2697733	CRC01	primary tumor
GEO	GSM2697734	CRC01	primary tumor
GEO	GSM2697735	CRC01	primary tumor
GEO	GSM2697736	CRC01	primary tumor
GEO	GSM2697737	CRC01	primary tumor
GEO	GSM2697738	CRC01	primary tumor
GEO	GSM2697739	CRC01	primary tumor
GEO	GSM2697740	CRC01	primary tumor
GEO	GSM2697741	CRC01	primary tumor
GEO	GSM2697742	CRC01	primary tumor
GEO	GSM2697743	CRC01	primary tumor
GEO	GSM2697745	CRC01	primary tumor
GEO	GSM2697746	CRC01	primary tumor
GEO	GSM2697747	CRC01	primary tumor
GEO	GSM2697748	CRC01	primary tumor
GEO	GSM2697749	CRC01	primary tumor
GEO	GSM2697750	CRC01	primary tumor
GEO	GSM2697751	CRC01	primary tumor
GEO	GSM2697752	CRC01	primary tumor
GEO	GSM2697753	CRC01	primary tumor
GEO	GSM2697754	CRC01	primary tumor
GEO	GSM2697755	CRC01	primary tumor
GEO	GSM2697756	CRC01	primary tumor
GEO	GSM2697758	CRC01	primary tumor
GEO	GSM2697759	CRC01	primary tumor
GEO	GSM2697762	CRC01	primary tumor
GEO	GSM2697763	CRC01	primary tumor
GEO	GSM2697764	CRC01	primary tumor
GEO	GSM2697765	CRC01	primary tumor
GEO	GSM2697766	CRC01	primary tumor
GEO	GSM2697767	CRC01	primary tumor
GEO	GSM2697768	CRC01	primary tumor
GEO	GSM2697769	CRC01	primary tumor
GEO	GSM2697771	CRC01	primary tumor
GEO	GSM2697772	CRC01	primary tumor
GEO	GSM2697773	CRC01	primary tumor
GEO	GSM2697774	CRC01	primary tumor
GEO	GSM2697775	CRC01	primary tumor
GEO	GSM2697776	CRC01	primary tumor
GEO	GSM2697777	CRC01	primary tumor
GEO	GSM2697778	CRC01	primary tumor
GEO	GSM2697779	CRC01	primary tumor
GEO	GSM2697780	CRC01	primary tumor
GEO	GSM2697781	CRC01	primary tumor
GEO	GSM2697782	CRC01	primary tumor
GEO	GSM2697783	CRC01	primary tumor
GEO	GSM2697784	CRC01	primary tumor
GEO	GSM2697785	CRC01	primary tumor
GEO	GSM2697786	CRC01	primary tumor
GEO	GSM2697788	CRC01	primary tumor
GEO	GSM2697789	CRC01	primary tumor
GEO	GSM2697790	CRC01	primary tumor
GEO	GSM2697791	CRC01	primary tumor
GEO	GSM2697792	CRC01	primary tumor
GEO	GSM2697793	CRC01	primary tumor
GEO	GSM2697794	CRC01	primary tumor
GEO	GSM2697795	CRC01	primary tumor
GEO	GSM2697796	CRC01	primary tumor
GEO	GSM2697797	CRC01	primary tumor
GEO	GSM2697798	CRC01	primary tumor
GEO	GSM2697799	CRC01	primary tumor
GEO	GSM2697800	CRC01	primary tumor
GEO	GSM2697801	CRC01	primary tumor
GEO	GSM2697802	CRC01	primary tumor
GEO	GSM2697803	CRC01	primary tumor
GEO	GSM2697804	CRC01	primary tumor
GEO	GSM2697805	CRC01	primary tumor
GEO	GSM2697806	CRC01	primary tumor
GEO	GSM2697807	CRC01	primary tumor
GEO	GSM2697808	CRC01	primary tumor
GEO	GSM2697809	CRC01	primary tumor
GEO	GSM2697810	CRC01	primary tumor
GEO	GSM2697811	CRC01	primary tumor
GEO	GSM2697812	CRC01	primary tumor
GEO	GSM2697813	CRC01	primary tumor
GEO	GSM2697814	CRC01	primary tumor
GEO	GSM2697815	CRC01	primary tumor
GEO	GSM2697816	CRC01	primary tumor
GEO	GSM2697817	CRC01	primary tumor
GEO	GSM2697818	CRC01	primary tumor
GEO	GSM2697819	CRC01	primary tumor
GEO	GSM2697820	CRC01	primary tumor
GEO	GSM2697821	CRC01	primary tumor
GEO	GSM2697822	CRC01	primary tumor
GEO	GSM2697823	CRC01	primary tumor
GEO	GSM2697824	CRC01	primary tumor
GEO	GSM2697825	CRC01	primary tumor
GEO	GSM2697826	CRC01	primary tumor
GEO	GSM2697827	CRC01	primary tumor
GEO	GSM2697828	CRC01	primary tumor
GEO	GSM2697878	CRC02	primary tumor
GEO	GSM2697879	CRC02	primary tumor
GEO	GSM2697880	CRC02	primary tumor
GEO	GSM2697881	CRC02	primary tumor
GEO	GSM2697882	CRC02	primary tumor
GEO	GSM2697883	CRC02	primary tumor
GEO	GSM2697884	CRC02	primary tumor
GEO	GSM2697885	CRC02	primary tumor
GEO	GSM2697886	CRC02	primary tumor
GEO	GSM2697887	CRC02	primary tumor
GEO	GSM2697976	CRC01	primary tumor
GEO	GSM2697977	CRC01	primary tumor
GEO	GSM2697979	CRC01	primary tumor
GEO	GSM2697980	CRC01	primary tumor
GEO	GSM2697986	CRC01	primary tumor
GEO	GSM2697987	CRC01	primary tumor
GEO	GSM2697988	CRC01	primary tumor
GEO	GSM2697989	CRC01	primary tumor
GEO	GSM2697991	CRC01	primary tumor
GEO	GSM2697992	CRC01	primary tumor
GEO	GSM2697993	CRC01	primary tumor
GEO	GSM2697994	CRC01	primary tumor
GEO	GSM2697995	CRC01	primary tumor
GEO	GSM2697996	CRC01	primary tumor
GEO	GSM2697998	CRC01	primary tumor
GEO	GSM2698004	CRC01	primary tumor
GEO	GSM2698005	CRC01	primary tumor
GEO	GSM2698007	CRC01	primary tumor
GEO	GSM2698008	CRC01	primary tumor
GEO	GSM3153129	CRC04	primary tumor
GEO	GSM3153130	CRC04	primary tumor
GEO	GSM3153131	CRC04	primary tumor
GEO	GSM3153132	CRC04	primary tumor
GEO	GSM3153133	CRC04	primary tumor
GEO	GSM3153134	CRC04	primary tumor
GEO	GSM3153135	CRC04	primary tumor
GEO	GSM3153136	CRC04	primary tumor
GEO	GSM3153137	CRC04	primary tumor
GEO	GSM3153138	CRC04	primary tumor
GEO	GSM3153139	CRC04	primary tumor
GEO	GSM3153140	CRC04	primary tumor
GEO	GSM3153141	CRC04	primary tumor
GEO	GSM3153142	CRC04	primary tumor
GEO	GSM3153143	CRC04	primary tumor
GEO	GSM3153144	CRC04	primary tumor
GEO	GSM3153145	CRC04	primary tumor
GEO	GSM3153146	CRC04	primary tumor
GEO	GSM3153147	CRC04	primary tumor
GEO	GSM3153148	CRC04	primary tumor
GEO	GSM3153149	CRC04	primary tumor
GEO	GSM3153150	CRC04	primary tumor
GEO	GSM3153152	CRC04	primary tumor
GEO	GSM3153153	CRC04	primary tumor
GEO	GSM3153154	CRC04	primary tumor
GEO	GSM3153155	CRC04	primary tumor
GEO	GSM3153156	CRC04	primary tumor
GEO	GSM3153157	CRC04	primary tumor
GEO	GSM3153158	CRC04	primary tumor
GEO	GSM3153159	CRC04	primary tumor
GEO	GSM3153160	CRC04	primary tumor
GEO	GSM3153161	CRC04	primary tumor
GEO	GSM3153162	CRC04	primary tumor
GEO	GSM3153163	CRC04	primary tumor
GEO	GSM3153164	CRC04	primary tumor
GEO	GSM3153165	CRC04	primary tumor
GEO	GSM3153166	CRC04	primary tumor
GEO	GSM3153167	CRC04	primary tumor
GEO	GSM3153169	CRC04	primary tumor
GEO	GSM3153170	CRC04	primary tumor
GEO	GSM3153171	CRC04	primary tumor
GEO	GSM3153172	CRC04	primary tumor
GEO	GSM3153173	CRC04	primary tumor
GEO	GSM3241313	CRC14	primary tumor
GEO	GSM3241314	CRC14	primary tumor
GEO	GSM3241319	CRC14	primary tumor
GEO	GSM3241372	CRC15	primary tumor
GEO	GSM3241374	CRC15	primary tumor
GEO	GSM3241371	CRC15	primary tumor
GEO	GSM3241373	CRC15	primary tumor
GEO	GSM3241375	CRC15	primary tumor
GEO	GSM3241376	CRC15	primary tumor
GEO	GSM3241377	CRC15	primary tumor
GEO	GSM3241378	CRC15	primary tumor
GEO	GSM3241379	CRC15	primary tumor
GEO	GSM3241380	CRC15	primary tumor
GEO	GSM3241381	CRC15	primary tumor
GEO	GSM3241382	CRC15	primary tumor
GEO	GSM3241259	CRC09	primary tumor
GEO	GSM3241260	CRC09	primary tumor
GEO	GSM3241261	CRC09	primary tumor
GEO	GSM3241262	CRC09	primary tumor
GEO	GSM3241272	CRC12	primary tumor
GEO	GSM3241273	CRC12	primary tumor
GEO	GSM3241274	CRC12	primary tumor
GEO	GSM3241275	CRC12	primary tumor
GEO	GSM3241276	CRC12	primary tumor
GEO	GSM3241277	CRC12	primary tumor
GEO	GSM3241278	CRC12	primary tumor
GEO	GSM3241279	CRC12	primary tumor
GEO	GSM3241280	CRC12	primary tumor
GEO	GSM3241281	CRC12	primary tumor
GEO	GSM3241282	CRC12	primary tumor
GEO	GSM3241283	CRC12	primary tumor
GEO	GSM3241284	CRC12	primary tumor
GEO	GSM3241285	CRC12	primary tumor
GEO	GSM3241306	CRC14	primary tumor
GEO	GSM3241307	CRC14	primary tumor
GEO	GSM3241308	CRC14	primary tumor
GEO	GSM3241309	CRC14	primary tumor
GEO	GSM3241310	CRC14	primary tumor
GEO	GSM3241311	CRC14	primary tumor
GEO	GSM3241312	CRC14	primary tumor
GEO	GSM3241315	CRC14	primary tumor
GEO	GSM3241316	CRC14	primary tumor
GEO	GSM3241317	CRC14	primary tumor
GEO	GSM3241318	CRC14	primary tumor
GEO	GSM3241320	CRC14	primary tumor
GEO	GSM3241321	CRC14	primary tumor
GEO	GSM3241322	CRC14	primary tumor
GEO	GSM3241370	CRC15	primary tumor
GEO	GSM3153686	CRC13	primary tumor
GEO	GSM3153687	CRC13	primary tumor
GEO	GSM3153688	CRC13	primary tumor
GEO	GSM3153689	CRC13	primary tumor
GEO	GSM3153691	CRC13	primary tumor
GEO	GSM3153692	CRC13	primary tumor
GEO	GSM3153693	CRC13	primary tumor
GEO	GSM3153694	CRC13	primary tumor
GEO	GSM3153695	CRC13	primary tumor
GEO	GSM3153696	CRC13	primary tumor
GEO	GSM3153697	CRC13	primary tumor
GEO	GSM3153698	CRC13	primary tumor
GEO	GSM3153699	CRC13	primary tumor
GEO	GSM3153700	CRC13	primary tumor
GEO	GSM3153701	CRC13	primary tumor
GEO	GSM3153702	CRC13	primary tumor
GEO	GSM3153703	CRC13	primary tumor
GEO	GSM3153704	CRC13	primary tumor
GEO	GSM3153705	CRC13	primary tumor
GEO	GSM3153706	CRC13	primary tumor
GEO	GSM3153707	CRC13	primary tumor
GEO	GSM3153708	CRC13	primary tumor
GEO	GSM3153709	CRC13	primary tumor
GEO	GSM3153710	CRC13	primary tumor
GEO	GSM3153711	CRC13	primary tumor
GEO	GSM3153712	CRC13	primary tumor
GEO	GSM3153713	CRC13	primary tumor
GEO	GSM3153714	CRC13	primary tumor
GEO	GSM3153715	CRC13	primary tumor
GEO	GSM3153716	CRC13	primary tumor
GEO	GSM3153717	CRC13	primary tumor
GEO	GSM3153718	CRC13	primary tumor
GEO	GSM3153719	CRC13	primary tumor
GEO	GSM3153720	CRC13	primary tumor
GEO	GSM3153721	CRC13	primary tumor
GEO	GSM3153722	CRC13	primary tumor
GEO	GSM3153723	CRC13	primary tumor
GEO	GSM3153724	CRC13	primary tumor
GEO	GSM3153725	CRC13	primary tumor
GEO	GSM3153726	CRC13	primary tumor
GEO	GSM3153727	CRC13	primary tumor
GEO	GSM3153728	CRC13	primary tumor
GEO	GSM3153729	CRC13	primary tumor
GEO	GSM3153730	CRC13	primary tumor
GEO	GSM3153731	CRC13	primary tumor
GEO	GSM3153732	CRC13	primary tumor
GEO	GSM3153733	CRC13	primary tumor
GEO	GSM3153734	CRC13	primary tumor
GEO	GSM3153735	CRC13	primary tumor
GEO	GSM3153736	CRC13	primary tumor
GEO	GSM3153737	CRC13	primary tumor
GEO	GSM3153738	CRC13	primary tumor
GEO	GSM3153739	CRC13	primary tumor
GEO	GSM3153740	CRC13	primary tumor
GEO	GSM3153741	CRC13	primary tumor
GEO	GSM3153742	CRC13	primary tumor
GEO	GSM3153743	CRC13	primary tumor
GEO	GSM3153744	CRC13	primary tumor
GEO	GSM3153745	CRC13	primary tumor
GEO	GSM3153746	CRC13	primary tumor
GEO	GSM3153747	CRC13	primary tumor
GEO	GSM3153748	CRC13	primary tumor
GEO	GSM3153749	CRC13	primary tumor
GEO	GSM3153750	CRC13	primary tumor
GEO	GSM3153751	CRC13	primary tumor
GEO	GSM3153752	CRC13	primary tumor
GEO	GSM3153753	CRC13	primary tumor
GEO	GSM3153754	CRC13	primary tumor
GEO	GSM3153755	CRC13	primary tumor
GEO	GSM3153756	CRC13	primary tumor
GEO	GSM3153757	CRC13	primary tumor
GEO	GSM3153758	CRC13	primary tumor
GEO	GSM3153759	CRC13	primary tumor
GEO	GSM3153760	CRC13	primary tumor
GEO	GSM3153761	CRC13	primary tumor
GEO	GSM3153762	CRC13	primary tumor
GEO	GSM3241238	CRC09	primary tumor
GEO	GSM3241239	CRC09	primary tumor
GEO	GSM3241240	CRC09	primary tumor
GEO	GSM3241241	CRC09	primary tumor
GEO	GSM3241242	CRC09	primary tumor
GEO	GSM3241243	CRC09	primary tumor
GEO	GSM3241244	CRC09	primary tumor
GEO	GSM3241245	CRC09	primary tumor
GEO	GSM3241246	CRC09	primary tumor
GEO	GSM3241247	CRC09	primary tumor
GEO	GSM3241248	CRC09	primary tumor
GEO	GSM3241249	CRC09	primary tumor
GEO	GSM3241250	CRC09	primary tumor
GEO	GSM3241251	CRC09	primary tumor
GEO	GSM3241252	CRC09	primary tumor
GEO	GSM3241253	CRC09	primary tumor
GEO	GSM3241254	CRC09	primary tumor
GEO	GSM3241255	CRC09	primary tumor
GEO	GSM3241256	CRC09	primary tumor
GEO	GSM3241257	CRC09	primary tumor
GEO	GSM3241258	CRC09	primary tumor
GEO	GSM3153650	CRC13	primary tumor
GEO	GSM3153651	CRC13	primary tumor
GEO	GSM3153652	CRC13	primary tumor
GEO	GSM3153653	CRC13	primary tumor
GEO	GSM3153654	CRC13	primary tumor
GEO	GSM3153655	CRC13	primary tumor
GEO	GSM3153656	CRC13	primary tumor
GEO	GSM3153657	CRC13	primary tumor
GEO	GSM3153658	CRC13	primary tumor
GEO	GSM3153659	CRC13	primary tumor
GEO	GSM3153660	CRC13	primary tumor
GEO	GSM3153661	CRC13	primary tumor
GEO	GSM3153662	CRC13	primary tumor
GEO	GSM3153663	CRC13	primary tumor
GEO	GSM3153664	CRC13	primary tumor
GEO	GSM3153665	CRC13	primary tumor
GEO	GSM3153666	CRC13	primary tumor
GEO	GSM3153667	CRC13	primary tumor
GEO	GSM3153668	CRC13	primary tumor
GEO	GSM3153669	CRC13	primary tumor
GEO	GSM3153670	CRC13	primary tumor
GEO	GSM3153671	CRC13	primary tumor
GEO	GSM3153672	CRC13	primary tumor
GEO	GSM3153673	CRC13	primary tumor
GEO	GSM3153674	CRC13	primary tumor
GEO	GSM3153675	CRC13	primary tumor
GEO	GSM3153676	CRC13	primary tumor
GEO	GSM3153677	CRC13	primary tumor
GEO	GSM3153678	CRC13	primary tumor
GEO	GSM3153679	CRC13	primary tumor
GEO	GSM3153680	CRC13	primary tumor
GEO	GSM3153681	CRC13	primary tumor
GEO	GSM3153682	CRC13	primary tumor
GEO	GSM3153683	CRC13	primary tumor
GEO	GSM3153684	CRC13	primary tumor
GEO	GSM3153685	CRC13	primary tumor
GEO	GSM3153486	CRC11	primary tumor
GEO	GSM3153487	CRC11	primary tumor
GEO	GSM3153488	CRC11	primary tumor
GEO	GSM3153489	CRC11	primary tumor
GEO	GSM3153490	CRC11	primary tumor
GEO	GSM3153491	CRC11	primary tumor
GEO	GSM3153492	CRC11	primary tumor
GEO	GSM3153493	CRC11	primary tumor
GEO	GSM3153494	CRC11	primary tumor
GEO	GSM3153495	CRC11	primary tumor
GEO	GSM3153496	CRC11	primary tumor
GEO	GSM3153497	CRC11	primary tumor
GEO	GSM3153498	CRC11	primary tumor
GEO	GSM3153499	CRC11	primary tumor
GEO	GSM3153500	CRC11	primary tumor
GEO	GSM3153501	CRC11	primary tumor
GEO	GSM3153502	CRC11	primary tumor
GEO	GSM3153503	CRC11	primary tumor
GEO	GSM3153504	CRC11	primary tumor
GEO	GSM3153505	CRC11	primary tumor
GEO	GSM3153506	CRC11	primary tumor
GEO	GSM3153507	CRC11	primary tumor
GEO	GSM3153508	CRC11	primary tumor
GEO	GSM3153509	CRC11	primary tumor
GEO	GSM3153510	CRC11	primary tumor
GEO	GSM3153511	CRC11	primary tumor
GEO	GSM3153512	CRC11	primary tumor
GEO	GSM3153513	CRC11	primary tumor
GEO	GSM3153514	CRC11	primary tumor
GEO	GSM3153515	CRC11	primary tumor
GEO	GSM3153516	CRC11	primary tumor
GEO	GSM3153517	CRC11	primary tumor
GEO	GSM3153518	CRC11	primary tumor
GEO	GSM3153519	CRC11	primary tumor
GEO	GSM3153520	CRC11	primary tumor
GEO	GSM3153521	CRC11	primary tumor
GEO	GSM3153522	CRC11	primary tumor
GEO	GSM3153523	CRC11	primary tumor
GEO	GSM3153524	CRC11	primary tumor
GEO	GSM3153525	CRC11	primary tumor
GEO	GSM3153526	CRC11	primary tumor
GEO	GSM3153527	CRC11	primary tumor
GEO	GSM3153528	CRC11	primary tumor
GEO	GSM3153529	CRC11	primary tumor
GEO	GSM3153530	CRC11	primary tumor
GEO	GSM3153531	CRC11	primary tumor
GEO	GSM3153532	CRC11	primary tumor
GEO	GSM3153533	CRC11	primary tumor
GEO	GSM3153534	CRC11	primary tumor
GEO	GSM3153536	CRC11	primary tumor
GEO	GSM3153537	CRC11	primary tumor
GEO	GSM3153538	CRC11	primary tumor
GEO	GSM3153541	CRC11	primary tumor
GEO	GSM3153542	CRC11	primary tumor
GEO	GSM3153543	CRC11	primary tumor
GEO	GSM3153544	CRC11	primary tumor
GEO	GSM3153545	CRC11	primary tumor
GEO	GSM3153546	CRC11	primary tumor
GEO	GSM3153547	CRC11	primary tumor
GEO	GSM3153548	CRC11	primary tumor
GEO	GSM3153549	CRC11	primary tumor
GEO	GSM3153550	CRC11	primary tumor
GEO	GSM3153406	CRC11	primary tumor
GEO	GSM3153407	CRC11	primary tumor
GEO	GSM3153408	CRC11	primary tumor
GEO	GSM3153409	CRC11	primary tumor
GEO	GSM3153410	CRC11	primary tumor
GEO	GSM3153411	CRC11	primary tumor
GEO	GSM3153412	CRC11	primary tumor
GEO	GSM3153413	CRC11	primary tumor
GEO	GSM3153414	CRC11	primary tumor
GEO	GSM3153415	CRC11	primary tumor
GEO	GSM3153416	CRC11	primary tumor
GEO	GSM3153417	CRC11	primary tumor
GEO	GSM3153418	CRC11	primary tumor
GEO	GSM3153419	CRC11	primary tumor
GEO	GSM3153420	CRC11	primary tumor
GEO	GSM3153421	CRC11	primary tumor
GEO	GSM3153422	CRC11	primary tumor
GEO	GSM3153423	CRC11	primary tumor
GEO	GSM3153424	CRC11	primary tumor
GEO	GSM3153425	CRC11	primary tumor
GEO	GSM3153426	CRC11	primary tumor
GEO	GSM3153427	CRC11	primary tumor
GEO	GSM3153428	CRC11	primary tumor
GEO	GSM3153429	CRC11	primary tumor
GEO	GSM3153430	CRC11	primary tumor
GEO	GSM3153431	CRC11	primary tumor
GEO	GSM3153432	CRC11	primary tumor
GEO	GSM3153433	CRC11	primary tumor
GEO	GSM3153434	CRC11	primary tumor
GEO	GSM3153435	CRC11	primary tumor
GEO	GSM3153436	CRC11	primary tumor
GEO	GSM3153437	CRC11	primary tumor
GEO	GSM3153438	CRC11	primary tumor
GEO	GSM3153439	CRC11	primary tumor
GEO	GSM3153440	CRC11	primary tumor
GEO	GSM3153441	CRC11	primary tumor
GEO	GSM3153442	CRC11	primary tumor
GEO	GSM3153443	CRC11	primary tumor
GEO	GSM3153444	CRC11	primary tumor
GEO	GSM3153445	CRC11	primary tumor
GEO	GSM3153446	CRC11	primary tumor
GEO	GSM3153447	CRC11	primary tumor
GEO	GSM3153448	CRC11	primary tumor
GEO	GSM3153449	CRC11	primary tumor
GEO	GSM3153450	CRC11	primary tumor
GEO	GSM3153451	CRC11	primary tumor
GEO	GSM3153452	CRC11	primary tumor
GEO	GSM3153453	CRC11	primary tumor
GEO	GSM3153454	CRC11	primary tumor
GEO	GSM3153455	CRC11	primary tumor
GEO	GSM3153456	CRC11	primary tumor
GEO	GSM3153457	CRC11	primary tumor
GEO	GSM3153458	CRC11	primary tumor
GEO	GSM3153459	CRC11	primary tumor
GEO	GSM3153460	CRC11	primary tumor
GEO	GSM3153461	CRC11	primary tumor
GEO	GSM3153462	CRC11	primary tumor
GEO	GSM3153463	CRC11	primary tumor
GEO	GSM3153464	CRC11	primary tumor
GEO	GSM3153465	CRC11	primary tumor
GEO	GSM3153466	CRC11	primary tumor
GEO	GSM3153467	CRC11	primary tumor
GEO	GSM3153468	CRC11	primary tumor
GEO	GSM3153469	CRC11	primary tumor
GEO	GSM3153470	CRC11	primary tumor
GEO	GSM3153471	CRC11	primary tumor
GEO	GSM3153472	CRC11	primary tumor
GEO	GSM3153473	CRC11	primary tumor
GEO	GSM3153474	CRC11	primary tumor
GEO	GSM3153475	CRC11	primary tumor
GEO	GSM3153476	CRC11	primary tumor
GEO	GSM3153477	CRC11	primary tumor
GEO	GSM3153478	CRC11	primary tumor
GEO	GSM3153479	CRC11	primary tumor
GEO	GSM3153480	CRC11	primary tumor
GEO	GSM3153481	CRC11	primary tumor
GEO	GSM3153482	CRC11	primary tumor
GEO	GSM3153483	CRC11	primary tumor
GEO	GSM3153484	CRC11	primary tumor
GEO	GSM3153485	CRC11	primary tumor
GEO	GSM3153285	CRC10	primary tumor
GEO	GSM3153286	CRC10	primary tumor
GEO	GSM3153287	CRC10	primary tumor
GEO	GSM3153288	CRC10	primary tumor
GEO	GSM3153289	CRC10	primary tumor
GEO	GSM3153290	CRC10	primary tumor
GEO	GSM3153291	CRC10	primary tumor
GEO	GSM3153292	CRC10	primary tumor
GEO	GSM3153293	CRC10	primary tumor
GEO	GSM3153294	CRC10	primary tumor
GEO	GSM3153295	CRC10	primary tumor
GEO	GSM3153296	CRC10	primary tumor
GEO	GSM3153297	CRC10	primary tumor
GEO	GSM3153242	CRC10	primary tumor
GEO	GSM3153243	CRC10	primary tumor
GEO	GSM3153244	CRC10	primary tumor
GEO	GSM3153245	CRC10	primary tumor
GEO	GSM3153246	CRC10	primary tumor
GEO	GSM3153247	CRC10	primary tumor
GEO	GSM3153248	CRC10	primary tumor
GEO	GSM3153249	CRC10	primary tumor
GEO	GSM3153250	CRC10	primary tumor
GEO	GSM3153251	CRC10	primary tumor
GEO	GSM3153252	CRC10	primary tumor
GEO	GSM3153253	CRC10	primary tumor
GEO	GSM3153254	CRC10	primary tumor
GEO	GSM3153255	CRC10	primary tumor
GEO	GSM3153256	CRC10	primary tumor
GEO	GSM3153257	CRC10	primary tumor
GEO	GSM3153258	CRC10	primary tumor
GEO	GSM3153168	CRC04	primary tumor
GEO	GSM2697488	CRC01	lymph node metastasis
GEO	GSM2697489	CRC01	lymph node metastasis
GEO	GSM2697490	CRC01	lymph node metastasis
GEO	GSM2697491	CRC01	lymph node metastasis
GEO	GSM2697492	CRC01	lymph node metastasis
GEO	GSM2697493	CRC01	lymph node metastasis
GEO	GSM2697494	CRC01	lymph node metastasis
GEO	GSM2697495	CRC01	lymph node metastasis
GEO	GSM2697496	CRC01	lymph node metastasis
GEO	GSM2697497	CRC01	lymph node metastasis
GEO	GSM2697498	CRC01	lymph node metastasis
GEO	GSM2697499	CRC01	lymph node metastasis
GEO	GSM2697500	CRC01	lymph node metastasis
GEO	GSM2697501	CRC01	lymph node metastasis
GEO	GSM2697502	CRC01	lymph node metastasis
GEO	GSM2697503	CRC01	lymph node metastasis
GEO	GSM2697504	CRC01	lymph node metastasis
GEO	GSM2697505	CRC01	lymph node metastasis
GEO	GSM2697506	CRC01	lymph node metastasis
GEO	GSM2697508	CRC01	lymph node metastasis
GEO	GSM2697509	CRC01	lymph node metastasis
GEO	GSM2697510	CRC01	lymph node metastasis
GEO	GSM2697511	CRC01	lymph node metastasis
GEO	GSM2697512	CRC01	lymph node metastasis
GEO	GSM2697513	CRC01	lymph node metastasis
GEO	GSM2697514	CRC01	lymph node metastasis
GEO	GSM2697888	CRC01	lymph node metastasis
GEO	GSM2697889	CRC01	lymph node metastasis
GEO	GSM2697890	CRC01	lymph node metastasis
GEO	GSM2697891	CRC01	lymph node metastasis
GEO	GSM2697892	CRC01	lymph node metastasis
GEO	GSM2697893	CRC01	lymph node metastasis
GEO	GSM2697894	CRC01	lymph node metastasis
GEO	GSM2697895	CRC01	lymph node metastasis
GEO	GSM2697896	CRC01	lymph node metastasis
GEO	GSM2697898	CRC01	lymph node metastasis
GEO	GSM2697899	CRC01	lymph node metastasis
GEO	GSM2697900	CRC01	lymph node metastasis
GEO	GSM2697901	CRC01	lymph node metastasis
GEO	GSM2697902	CRC01	lymph node metastasis
GEO	GSM2697903	CRC01	lymph node metastasis
GEO	GSM2697904	CRC01	lymph node metastasis
GEO	GSM2697905	CRC01	lymph node metastasis
GEO	GSM2697906	CRC01	lymph node metastasis
GEO	GSM2697908	CRC01	lymph node metastasis
GEO	GSM2697909	CRC01	lymph node metastasis
GEO	GSM2697910	CRC01	lymph node metastasis
GEO	GSM2697911	CRC01	lymph node metastasis
GEO	GSM2697912	CRC01	lymph node metastasis
GEO	GSM2697913	CRC01	lymph node metastasis
GEO	GSM2697914	CRC01	lymph node metastasis
GEO	GSM2697915	CRC01	lymph node metastasis
GEO	GSM2697916	CRC01	lymph node metastasis
GEO	GSM3153081	CRC04	lymph node metastasis
GEO	GSM3153082	CRC04	lymph node metastasis
GEO	GSM3153083	CRC04	lymph node metastasis
GEO	GSM3153084	CRC04	lymph node metastasis
GEO	GSM3153085	CRC04	lymph node metastasis
GEO	GSM3153086	CRC04	lymph node metastasis
GEO	GSM3153087	CRC04	lymph node metastasis
GEO	GSM3153088	CRC04	lymph node metastasis
GEO	GSM3153089	CRC04	lymph node metastasis
GEO	GSM3153090	CRC04	lymph node metastasis
GEO	GSM3153091	CRC04	lymph node metastasis
GEO	GSM3153092	CRC04	lymph node metastasis
GEO	GSM3153093	CRC04	lymph node metastasis
GEO	GSM3153094	CRC04	lymph node metastasis
GEO	GSM3153095	CRC04	lymph node metastasis
GEO	GSM3153096	CRC04	lymph node metastasis
GEO	GSM3153097	CRC04	lymph node metastasis
GEO	GSM3153098	CRC04	lymph node metastasis
GEO	GSM3153099	CRC04	lymph node metastasis
GEO	GSM3153100	CRC04	lymph node metastasis
GEO	GSM3153101	CRC04	lymph node metastasis
GEO	GSM3153102	CRC04	lymph node metastasis
GEO	GSM3153103	CRC04	lymph node metastasis
GEO	GSM3153104	CRC04	lymph node metastasis
GEO	GSM3153105	CRC04	lymph node metastasis
GEO	GSM3153106	CRC04	lymph node metastasis
GEO	GSM3153107	CRC04	lymph node metastasis
GEO	GSM3153108	CRC04	lymph node metastasis
GEO	GSM3153109	CRC04	lymph node metastasis
GEO	GSM3153110	CRC04	lymph node metastasis
GEO	GSM3153111	CRC04	lymph node metastasis
GEO	GSM3153112	CRC04	lymph node metastasis
GEO	GSM3153113	CRC04	lymph node metastasis
GEO	GSM3153114	CRC04	lymph node metastasis
GEO	GSM3153115	CRC04	lymph node metastasis
GEO	GSM3153174	CRC10	lymph node metastasis
GEO	GSM3153175	CRC10	lymph node metastasis
GEO	GSM3153176	CRC10	lymph node metastasis
GEO	GSM3153177	CRC10	lymph node metastasis
GEO	GSM3153178	CRC10	lymph node metastasis
GEO	GSM3153179	CRC10	lymph node metastasis
GEO	GSM3153180	CRC10	lymph node metastasis
GEO	GSM3153181	CRC10	lymph node metastasis
GEO	GSM3153182	CRC10	lymph node metastasis
GEO	GSM3153183	CRC10	lymph node metastasis
GEO	GSM3153184	CRC10	lymph node metastasis
GEO	GSM3153185	CRC10	lymph node metastasis
GEO	GSM3241324	CRC15	lymph node metastasis
GEO	GSM3241326	CRC15	lymph node metastasis
GEO	GSM3241327	CRC15	lymph node metastasis
GEO	GSM3241263	CRC12	lymph node metastasis
GEO	GSM3241264	CRC12	lymph node metastasis
GEO	GSM3241266	CRC12	lymph node metastasis
GEO	GSM3241286	CRC14	lymph node metastasis
GEO	GSM3241287	CRC14	lymph node metastasis
GEO	GSM3241288	CRC14	lymph node metastasis
GEO	GSM3241289	CRC14	lymph node metastasis
GEO	GSM3241290	CRC14	lymph node metastasis
GEO	GSM3241291	CRC14	lymph node metastasis
GEO	GSM3241292	CRC14	lymph node metastasis
GEO	GSM3241293	CRC14	lymph node metastasis
GEO	GSM3241294	CRC14	lymph node metastasis
GEO	GSM3241295	CRC14	lymph node metastasis
GEO	GSM3241296	CRC14	lymph node metastasis
GEO	GSM3241297	CRC14	lymph node metastasis
GEO	GSM3241298	CRC14	lymph node metastasis
GEO	GSM3241299	CRC14	lymph node metastasis
GEO	GSM3241300	CRC14	lymph node metastasis
GEO	GSM3241323	CRC15	lymph node metastasis
GEO	GSM3241325	CRC15	lymph node metastasis
GEO	GSM3241328	CRC15	lymph node metastasis
GEO	GSM3241329	CRC15	lymph node metastasis
GEO	GSM3241330	CRC15	lymph node metastasis
GEO	GSM3241331	CRC15	lymph node metastasis
GEO	GSM3241332	CRC15	lymph node metastasis
GEO	GSM3241333	CRC15	lymph node metastasis
GEO	GSM3241334	CRC15	lymph node metastasis
GEO	GSM3241335	CRC16	lymph node metastasis
GEO	GSM3153586	CRC13	lymph node metastasis
GEO	GSM3153587	CRC13	lymph node metastasis
GEO	GSM3153588	CRC13	lymph node metastasis
GEO	GSM3153589	CRC13	lymph node metastasis
GEO	GSM3153590	CRC13	lymph node metastasis
GEO	GSM3153591	CRC13	lymph node metastasis
GEO	GSM3153592	CRC13	lymph node metastasis
GEO	GSM3153593	CRC13	lymph node metastasis
GEO	GSM3153594	CRC13	lymph node metastasis
GEO	GSM3153595	CRC13	lymph node metastasis
GEO	GSM3153596	CRC13	lymph node metastasis
GEO	GSM3153597	CRC13	lymph node metastasis
GEO	GSM3153598	CRC13	lymph node metastasis
GEO	GSM3153599	CRC13	lymph node metastasis
GEO	GSM3153600	CRC13	lymph node metastasis
GEO	GSM3153601	CRC13	lymph node metastasis
GEO	GSM3153602	CRC13	lymph node metastasis
GEO	GSM3153603	CRC13	lymph node metastasis
GEO	GSM3153604	CRC13	lymph node metastasis
GEO	GSM3153605	CRC13	lymph node metastasis
GEO	GSM3153606	CRC13	lymph node metastasis
GEO	GSM3153607	CRC13	lymph node metastasis
GEO	GSM3153608	CRC13	lymph node metastasis
GEO	GSM3153609	CRC13	lymph node metastasis
GEO	GSM3153610	CRC13	lymph node metastasis
GEO	GSM3153611	CRC13	lymph node metastasis
GEO	GSM3153612	CRC13	lymph node metastasis
GEO	GSM3153613	CRC13	lymph node metastasis
GEO	GSM3153614	CRC13	lymph node metastasis
GEO	GSM3153615	CRC13	lymph node metastasis
GEO	GSM3153616	CRC13	lymph node metastasis
GEO	GSM3153617	CRC13	lymph node metastasis
GEO	GSM3153618	CRC13	lymph node metastasis
GEO	GSM3153619	CRC13	lymph node metastasis
GEO	GSM3153620	CRC13	lymph node metastasis
GEO	GSM3153621	CRC13	lymph node metastasis
GEO	GSM3153622	CRC13	lymph node metastasis
GEO	GSM3153623	CRC13	lymph node metastasis
GEO	GSM3153624	CRC13	lymph node metastasis
GEO	GSM3153625	CRC13	lymph node metastasis
GEO	GSM3153626	CRC13	lymph node metastasis
GEO	GSM3153627	CRC13	lymph node metastasis
GEO	GSM3153628	CRC13	lymph node metastasis
GEO	GSM3153629	CRC13	lymph node metastasis
GEO	GSM3153630	CRC13	lymph node metastasis
GEO	GSM3153631	CRC13	lymph node metastasis
GEO	GSM3153632	CRC13	lymph node metastasis
GEO	GSM3153633	CRC13	lymph node metastasis
GEO	GSM3153634	CRC13	lymph node metastasis
GEO	GSM3153635	CRC13	lymph node metastasis
GEO	GSM3153555	CRC13	lymph node metastasis
GEO	GSM3153557	CRC13	lymph node metastasis
GEO	GSM3153558	CRC13	lymph node metastasis
GEO	GSM3153559	CRC13	lymph node metastasis
GEO	GSM3153560	CRC13	lymph node metastasis
GEO	GSM3153561	CRC13	lymph node metastasis
GEO	GSM3153562	CRC13	lymph node metastasis
GEO	GSM3153563	CRC13	lymph node metastasis
GEO	GSM3153564	CRC13	lymph node metastasis
GEO	GSM3153565	CRC13	lymph node metastasis
GEO	GSM3153566	CRC13	lymph node metastasis
GEO	GSM3153567	CRC13	lymph node metastasis
GEO	GSM3153568	CRC13	lymph node metastasis
GEO	GSM3153569	CRC13	lymph node metastasis
GEO	GSM3153570	CRC13	lymph node metastasis
GEO	GSM3153571	CRC13	lymph node metastasis
GEO	GSM3153572	CRC13	lymph node metastasis
GEO	GSM3153573	CRC13	lymph node metastasis
GEO	GSM3153574	CRC13	lymph node metastasis
GEO	GSM3153575	CRC13	lymph node metastasis
GEO	GSM3153576	CRC13	lymph node metastasis
GEO	GSM3153577	CRC13	lymph node metastasis
GEO	GSM3153578	CRC13	lymph node metastasis
GEO	GSM3153579	CRC13	lymph node metastasis
GEO	GSM3153580	CRC13	lymph node metastasis
GEO	GSM3153581	CRC13	lymph node metastasis
GEO	GSM3153582	CRC13	lymph node metastasis
GEO	GSM3153583	CRC13	lymph node metastasis
GEO	GSM3153584	CRC13	lymph node metastasis
GEO	GSM3153585	CRC13	lymph node metastasis
GEO	GSM3153299	CRC11	lymph node metastasis
GEO	GSM3153300	CRC11	lymph node metastasis
GEO	GSM3153301	CRC11	lymph node metastasis
GEO	GSM3153302	CRC11	lymph node metastasis
GEO	GSM3153303	CRC11	lymph node metastasis
GEO	GSM3153304	CRC11	lymph node metastasis
GEO	GSM3153305	CRC11	lymph node metastasis
GEO	GSM3153306	CRC11	lymph node metastasis
GEO	GSM3153307	CRC11	lymph node metastasis
GEO	GSM3153308	CRC11	lymph node metastasis
GEO	GSM3153309	CRC11	lymph node metastasis
GEO	GSM3153310	CRC11	lymph node metastasis
GEO	GSM3153311	CRC11	lymph node metastasis
GEO	GSM3153312	CRC11	lymph node metastasis
GEO	GSM3153313	CRC11	lymph node metastasis
GEO	GSM3153314	CRC11	lymph node metastasis
GEO	GSM3153315	CRC11	lymph node metastasis
GEO	GSM3153316	CRC11	lymph node metastasis
GEO	GSM3153317	CRC11	lymph node metastasis
GEO	GSM3153318	CRC11	lymph node metastasis
GEO	GSM3153319	CRC11	lymph node metastasis
GEO	GSM3153320	CRC11	lymph node metastasis
GEO	GSM3153321	CRC11	lymph node metastasis
GEO	GSM3153322	CRC11	lymph node metastasis
GEO	GSM3153323	CRC11	lymph node metastasis
GEO	GSM3153324	CRC11	lymph node metastasis
GEO	GSM3153325	CRC11	lymph node metastasis
GEO	GSM3153326	CRC11	lymph node metastasis
GEO	GSM3153327	CRC11	lymph node metastasis
GEO	GSM3153328	CRC11	lymph node metastasis
GEO	GSM3153329	CRC11	lymph node metastasis
GEO	GSM3153330	CRC11	lymph node metastasis
GEO	GSM3153331	CRC11	lymph node metastasis
GEO	GSM3153332	CRC11	lymph node metastasis
GEO	GSM3153333	CRC11	lymph node metastasis
GEO	GSM3153334	CRC11	lymph node metastasis
GEO	GSM3153335	CRC11	lymph node metastasis
GEO	GSM3153336	CRC11	lymph node metastasis
GEO	GSM3153337	CRC11	lymph node metastasis
GEO	GSM3153338	CRC11	lymph node metastasis
GEO	GSM3153339	CRC11	lymph node metastasis
GEO	GSM3153340	CRC11	lymph node metastasis
GEO	GSM3153341	CRC11	lymph node metastasis
GEO	GSM3153342	CRC11	lymph node metastasis
GEO	GSM3153343	CRC11	lymph node metastasis
GEO	GSM3153344	CRC11	lymph node metastasis
GEO	GSM3153345	CRC11	lymph node metastasis
GEO	GSM3153346	CRC11	lymph node metastasis
GEO	GSM3153347	CRC11	lymph node metastasis
GEO	GSM3153348	CRC11	lymph node metastasis
GEO	GSM3153349	CRC11	lymph node metastasis
GEO	GSM3153350	CRC11	lymph node metastasis
GEO	GSM3153351	CRC11	lymph node metastasis
GEO	GSM3153352	CRC11	lymph node metastasis
GEO	GSM3153353	CRC11	lymph node metastasis
GEO	GSM3153354	CRC11	lymph node metastasis
GEO	GSM3153355	CRC11	lymph node metastasis
GEO	GSM3153356	CRC11	lymph node metastasis
GEO	GSM3153357	CRC11	lymph node metastasis
GEO	GSM3153358	CRC11	lymph node metastasis
GEO	GSM3153359	CRC11	lymph node metastasis
GEO	GSM3153360	CRC11	lymph node metastasis
GEO	GSM3153361	CRC11	lymph node metastasis
GEO	GSM3153362	CRC11	lymph node metastasis
GEO	GSM3153363	CRC11	lymph node metastasis
GEO	GSM3153364	CRC11	lymph node metastasis
GEO	GSM3153365	CRC11	lymph node metastasis
GEO	GSM3153366	CRC11	lymph node metastasis
GEO	GSM3153367	CRC11	lymph node metastasis
GEO	GSM3153368	CRC11	lymph node metastasis
GEO	GSM3153369	CRC11	lymph node metastasis
GEO	GSM3153370	CRC11	lymph node metastasis
GEO	GSM3153371	CRC11	lymph node metastasis
GEO	GSM3153372	CRC11	lymph node metastasis
GEO	GSM3153373	CRC11	lymph node metastasis
GEO	GSM3153374	CRC11	lymph node metastasis
GEO	GSM3153221	CRC10	lymph node metastasis
GEO	GSM3153222	CRC10	lymph node metastasis
GEO	GSM3153223	CRC10	lymph node metastasis
GEO	GSM3153224	CRC10	lymph node metastasis
GEO	GSM3153225	CRC10	lymph node metastasis
GEO	GSM3153226	CRC10	lymph node metastasis
GEO	GSM3153227	CRC10	lymph node metastasis
GEO	GSM3153228	CRC10	lymph node metastasis
GEO	GSM3153229	CRC10	lymph node metastasis
GEO	GSM3153230	CRC10	lymph node metastasis
GEO	GSM3153231	CRC10	lymph node metastasis
GEO	GSM3153232	CRC10	lymph node metastasis
GEO	GSM3153233	CRC10	lymph node metastasis
GEO	GSM3153234	CRC10	lymph node metastasis
GEO	GSM3153235	CRC10	lymph node metastasis
GEO	GSM2697517	CRC01	treatment-naïve liver metastasis
GEO	GSM2697518	CRC01	treatment-naïve liver metastasis
GEO	GSM2697519	CRC01	treatment-naïve liver metastasis
GEO	GSM2697520	CRC01	treatment-naïve liver metastasis
GEO	GSM2697521	CRC01	treatment-naïve liver metastasis
GEO	GSM2697522	CRC01	treatment-naïve liver metastasis
GEO	GSM2697523	CRC01	treatment-naïve liver metastasis
GEO	GSM2697525	CRC01	treatment-naïve liver metastasis
GEO	GSM2697526	CRC01	treatment-naïve liver metastasis
GEO	GSM2697527	CRC01	treatment-naïve liver metastasis
GEO	GSM2697528	CRC01	treatment-naïve liver metastasis
GEO	GSM2697529	CRC01	treatment-naïve liver metastasis
GEO	GSM2697530	CRC01	treatment-naïve liver metastasis
GEO	GSM2697531	CRC01	treatment-naïve liver metastasis
GEO	GSM2697532	CRC01	treatment-naïve liver metastasis
GEO	GSM2697533	CRC01	treatment-naïve liver metastasis
GEO	GSM2697534	CRC01	treatment-naïve liver metastasis
GEO	GSM2697535	CRC01	treatment-naïve liver metastasis
GEO	GSM2697536	CRC01	treatment-naïve liver metastasis
GEO	GSM2697537	CRC01	treatment-naïve liver metastasis
GEO	GSM2697538	CRC01	treatment-naïve liver metastasis
GEO	GSM2697539	CRC01	treatment-naïve liver metastasis
GEO	GSM2697540	CRC01	treatment-naïve liver metastasis
GEO	GSM2697541	CRC01	treatment-naïve liver metastasis
GEO	GSM2697542	CRC01	treatment-naïve liver metastasis
GEO	GSM2697543	CRC01	treatment-naïve liver metastasis
GEO	GSM2697544	CRC01	treatment-naïve liver metastasis
GEO	GSM2697545	CRC01	treatment-naïve liver metastasis
GEO	GSM2697546	CRC01	treatment-naïve liver metastasis
GEO	GSM2697547	CRC01	treatment-naïve liver metastasis
GEO	GSM2697548	CRC01	treatment-naïve liver metastasis
GEO	GSM2697549	CRC01	treatment-naïve liver metastasis
GEO	GSM2697550	CRC01	treatment-naïve liver metastasis
GEO	GSM2697551	CRC01	treatment-naïve liver metastasis
GEO	GSM2697552	CRC01	treatment-naïve liver metastasis
GEO	GSM2697553	CRC01	treatment-naïve liver metastasis
GEO	GSM2697554	CRC01	treatment-naïve liver metastasis
GEO	GSM2697555	CRC01	treatment-naïve liver metastasis
GEO	GSM2697556	CRC01	treatment-naïve liver metastasis
GEO	GSM2697557	CRC01	treatment-naïve liver metastasis
GEO	GSM2697558	CRC01	treatment-naïve liver metastasis
GEO	GSM2697559	CRC01	treatment-naïve liver metastasis
GEO	GSM2697560	CRC01	treatment-naïve liver metastasis
GEO	GSM2697561	CRC01	treatment-naïve liver metastasis
GEO	GSM2697562	CRC01	treatment-naïve liver metastasis
GEO	GSM2697563	CRC01	treatment-naïve liver metastasis
GEO	GSM2697564	CRC01	treatment-naïve liver metastasis
GEO	GSM2697565	CRC01	treatment-naïve liver metastasis
GEO	GSM2697566	CRC01	treatment-naïve liver metastasis
GEO	GSM2697567	CRC01	treatment-naïve liver metastasis
GEO	GSM2697568	CRC01	treatment-naïve liver metastasis
GEO	GSM2697569	CRC01	treatment-naïve liver metastasis
GEO	GSM2697570	CRC01	treatment-naïve liver metastasis
GEO	GSM2697571	CRC01	treatment-naïve liver metastasis
GEO	GSM2697572	CRC01	treatment-naïve liver metastasis
GEO	GSM2697573	CRC01	treatment-naïve liver metastasis
GEO	GSM2697574	CRC01	treatment-naïve liver metastasis
GEO	GSM2697575	CRC01	treatment-naïve liver metastasis
GEO	GSM2697576	CRC01	treatment-naïve liver metastasis
GEO	GSM2697577	CRC01	treatment-naïve liver metastasis
GEO	GSM2697829	CRC02	treatment-naïve liver metastasis
GEO	GSM2697830	CRC02	treatment-naïve liver metastasis
GEO	GSM2697831	CRC02	treatment-naïve liver metastasis
GEO	GSM2697832	CRC02	treatment-naïve liver metastasis
GEO	GSM2697833	CRC02	treatment-naïve liver metastasis
GEO	GSM2697834	CRC02	treatment-naïve liver metastasis
GEO	GSM2697835	CRC02	treatment-naïve liver metastasis
GEO	GSM2697836	CRC02	treatment-naïve liver metastasis
GEO	GSM2697837	CRC02	treatment-naïve liver metastasis
GEO	GSM2697838	CRC02	treatment-naïve liver metastasis
GEO	GSM2697839	CRC02	treatment-naïve liver metastasis
GEO	GSM2697841	CRC02	treatment-naïve liver metastasis
GEO	GSM2697842	CRC02	treatment-naïve liver metastasis
GEO	GSM2697843	CRC02	treatment-naïve liver metastasis
GEO	GSM2697844	CRC02	treatment-naïve liver metastasis
GEO	GSM2697845	CRC02	treatment-naïve liver metastasis
GEO	GSM2697846	CRC02	treatment-naïve liver metastasis
GEO	GSM2697847	CRC02	treatment-naïve liver metastasis
GEO	GSM2697848	CRC02	treatment-naïve liver metastasis
GEO	GSM2697849	CRC02	treatment-naïve liver metastasis
GEO	GSM2697850	CRC02	treatment-naïve liver metastasis
GEO	GSM2697851	CRC02	treatment-naïve liver metastasis
GEO	GSM2697852	CRC02	treatment-naïve liver metastasis
GEO	GSM2697853	CRC02	treatment-naïve liver metastasis
GEO	GSM2697855	CRC02	treatment-naïve liver metastasis
GEO	GSM2697856	CRC02	treatment-naïve liver metastasis
GEO	GSM2697857	CRC02	treatment-naïve liver metastasis
GEO	GSM2697858	CRC02	treatment-naïve liver metastasis
GEO	GSM2697859	CRC02	treatment-naïve liver metastasis
GEO	GSM2697860	CRC02	treatment-naïve liver metastasis
GEO	GSM2697861	CRC02	treatment-naïve liver metastasis
GEO	GSM2697862	CRC02	treatment-naïve liver metastasis
GEO	GSM2697863	CRC02	treatment-naïve liver metastasis
GEO	GSM2697864	CRC02	treatment-naïve liver metastasis
GEO	GSM2697865	CRC02	treatment-naïve liver metastasis
GEO	GSM2697866	CRC02	treatment-naïve liver metastasis
GEO	GSM2697867	CRC02	treatment-naïve liver metastasis
GEO	GSM2697868	CRC02	treatment-naïve liver metastasis
GEO	GSM2697869	CRC02	treatment-naïve liver metastasis
GEO	GSM2697870	CRC02	treatment-naïve liver metastasis
GEO	GSM2697871	CRC02	treatment-naïve liver metastasis
GEO	GSM2697872	CRC02	treatment-naïve liver metastasis
GEO	GSM2697873	CRC02	treatment-naïve liver metastasis
GEO	GSM2697918	CRC01	treatment-naïve liver metastasis
GEO	GSM2697919	CRC01	treatment-naïve liver metastasis
GEO	GSM2697920	CRC01	treatment-naïve liver metastasis
GEO	GSM2697921	CRC01	treatment-naïve liver metastasis
GEO	GSM2697922	CRC01	treatment-naïve liver metastasis
GEO	GSM2697923	CRC01	treatment-naïve liver metastasis
GEO	GSM2697924	CRC01	treatment-naïve liver metastasis
GEO	GSM2697925	CRC01	treatment-naïve liver metastasis
GEO	GSM2697926	CRC01	treatment-naïve liver metastasis
GEO	GSM2697927	CRC01	treatment-naïve liver metastasis
GEO	GSM2697928	CRC01	treatment-naïve liver metastasis
GEO	GSM2697929	CRC01	treatment-naïve liver metastasis
GEO	GSM2697931	CRC01	treatment-naïve liver metastasis
GEO	GSM2697932	CRC01	treatment-naïve liver metastasis
GEO	GSM2697933	CRC01	treatment-naïve liver metastasis
GEO	GSM2697934	CRC01	treatment-naïve liver metastasis
GEO	GSM2697936	CRC01	treatment-naïve liver metastasis
GEO	GSM2697937	CRC01	treatment-naïve liver metastasis
GEO	GSM2697938	CRC01	treatment-naïve liver metastasis
GEO	GSM2697939	CRC01	treatment-naïve liver metastasis
GEO	GSM2697940	CRC01	treatment-naïve liver metastasis
GEO	GSM2697941	CRC01	treatment-naïve liver metastasis
GEO	GSM2697942	CRC01	treatment-naïve liver metastasis
GEO	GSM2697943	CRC01	treatment-naïve liver metastasis
GEO	GSM3241338	CRC15	treatment-naïve liver metastasis
GEO	GSM3241339	CRC15	treatment-naïve liver metastasis
GEO	GSM3241336	CRC15	treatment-naïve liver metastasis
GEO	GSM3241337	CRC15	treatment-naïve liver metastasis
GEO	GSM3241340	CRC15	treatment-naïve liver metastasis
GEO	GSM3241341	CRC15	treatment-naïve liver metastasis
GEO	GSM3241342	CRC15	treatment-naïve liver metastasis
GEO	GSM3241350	CRC15	treatment-naïve liver metastasis
GEO	GSM2697579	CRC01	post-treatment liver metastasis
GEO	GSM2697581	CRC01	post-treatment liver metastasis
GEO	GSM2697583	CRC01	post-treatment liver metastasis
GEO	GSM2697584	CRC01	post-treatment liver metastasis
GEO	GSM2697585	CRC01	post-treatment liver metastasis
GEO	GSM2697586	CRC01	post-treatment liver metastasis
GEO	GSM2697587	CRC01	post-treatment liver metastasis
GEO	GSM2697589	CRC01	post-treatment liver metastasis
GEO	GSM2697591	CRC01	post-treatment liver metastasis
GEO	GSM2697592	CRC01	post-treatment liver metastasis
GEO	GSM2697593	CRC01	post-treatment liver metastasis
GEO	GSM2697594	CRC01	post-treatment liver metastasis
GEO	GSM2697595	CRC01	post-treatment liver metastasis
GEO	GSM2697596	CRC01	post-treatment liver metastasis
GEO	GSM2697597	CRC01	post-treatment liver metastasis
GEO	GSM2697599	CRC01	post-treatment liver metastasis
GEO	GSM2697600	CRC01	post-treatment liver metastasis
GEO	GSM2697601	CRC01	post-treatment liver metastasis
GEO	GSM2697602	CRC01	post-treatment liver metastasis
GEO	GSM2697603	CRC01	post-treatment liver metastasis
GEO	GSM2697604	CRC01	post-treatment liver metastasis
GEO	GSM2697605	CRC01	post-treatment liver metastasis
GEO	GSM2697606	CRC01	post-treatment liver metastasis
GEO	GSM2697607	CRC01	post-treatment liver metastasis
GEO	GSM2697608	CRC01	post-treatment liver metastasis
GEO	GSM2697609	CRC01	post-treatment liver metastasis
GEO	GSM2697610	CRC01	post-treatment liver metastasis
GEO	GSM2697611	CRC01	post-treatment liver metastasis
GEO	GSM2697612	CRC01	post-treatment liver metastasis
GEO	GSM2697613	CRC01	post-treatment liver metastasis
GEO	GSM2697614	CRC01	post-treatment liver metastasis
GEO	GSM2697615	CRC01	post-treatment liver metastasis
GEO	GSM2697616	CRC01	post-treatment liver metastasis
GEO	GSM2697617	CRC01	post-treatment liver metastasis
GEO	GSM2697618	CRC01	post-treatment liver metastasis
GEO	GSM2697619	CRC01	post-treatment liver metastasis
GEO	GSM2697620	CRC01	post-treatment liver metastasis
GEO	GSM2697621	CRC01	post-treatment liver metastasis
GEO	GSM2697622	CRC01	post-treatment liver metastasis
GEO	GSM2697623	CRC01	post-treatment liver metastasis
GEO	GSM2697624	CRC01	post-treatment liver metastasis
GEO	GSM2697625	CRC01	post-treatment liver metastasis
GEO	GSM2697626	CRC01	post-treatment liver metastasis
GEO	GSM2697627	CRC01	post-treatment liver metastasis
GEO	GSM2697628	CRC01	post-treatment liver metastasis
GEO	GSM2697629	CRC01	post-treatment liver metastasis
GEO	GSM2697630	CRC01	post-treatment liver metastasis
GEO	GSM2697631	CRC01	post-treatment liver metastasis
GEO	GSM2697632	CRC01	post-treatment liver metastasis
GEO	GSM2697633	CRC01	post-treatment liver metastasis
GEO	GSM2697634	CRC01	post-treatment liver metastasis
GEO	GSM2697635	CRC01	post-treatment liver metastasis
GEO	GSM2697636	CRC01	post-treatment liver metastasis
GEO	GSM2697637	CRC01	post-treatment liver metastasis
GEO	GSM2697638	CRC01	post-treatment liver metastasis
GEO	GSM2697639	CRC01	post-treatment liver metastasis
GEO	GSM2697640	CRC01	post-treatment liver metastasis
GEO	GSM2697641	CRC01	post-treatment liver metastasis
GEO	GSM2697642	CRC01	post-treatment liver metastasis
GEO	GSM2697643	CRC01	post-treatment liver metastasis
GEO	GSM2697644	CRC01	post-treatment liver metastasis
GEO	GSM2697647	CRC01	post-treatment liver metastasis
GEO	GSM2697648	CRC01	post-treatment liver metastasis
GEO	GSM2697649	CRC01	post-treatment liver metastasis
GEO	GSM2697650	CRC01	post-treatment liver metastasis
GEO	GSM2697651	CRC01	post-treatment liver metastasis
GEO	GSM2697652	CRC01	post-treatment liver metastasis
GEO	GSM2697653	CRC01	post-treatment liver metastasis
GEO	GSM2697654	CRC01	post-treatment liver metastasis
GEO	GSM2697655	CRC01	post-treatment liver metastasis
GEO	GSM2697656	CRC01	post-treatment liver metastasis
GEO	GSM2697657	CRC01	post-treatment liver metastasis
GEO	GSM2697658	CRC01	post-treatment liver metastasis
GEO	GSM2697659	CRC01	post-treatment liver metastasis
GEO	GSM2697660	CRC01	post-treatment liver metastasis
GEO	GSM2697661	CRC01	post-treatment liver metastasis
GEO	GSM2697662	CRC01	post-treatment liver metastasis
GEO	GSM2697663	CRC01	post-treatment liver metastasis
GEO	GSM2697664	CRC01	post-treatment liver metastasis
GEO	GSM2697665	CRC01	post-treatment liver metastasis
GEO	GSM2697666	CRC01	post-treatment liver metastasis
GEO	GSM2697667	CRC01	post-treatment liver metastasis
GEO	GSM2697668	CRC01	post-treatment liver metastasis
GEO	GSM2697669	CRC01	post-treatment liver metastasis
GEO	GSM2697670	CRC01	post-treatment liver metastasis
GEO	GSM2697671	CRC01	post-treatment liver metastasis
GEO	GSM2697672	CRC01	post-treatment liver metastasis
GEO	GSM2697673	CRC01	post-treatment liver metastasis
GEO	GSM2697674	CRC01	post-treatment liver metastasis
GEO	GSM2697675	CRC01	post-treatment liver metastasis
GEO	GSM2697676	CRC01	post-treatment liver metastasis
GEO	GSM2697677	CRC01	post-treatment liver metastasis
GEO	GSM2697678	CRC01	post-treatment liver metastasis
GEO	GSM2697679	CRC01	post-treatment liver metastasis
GEO	GSM2697680	CRC01	post-treatment liver metastasis
GEO	GSM2697681	CRC01	post-treatment liver metastasis
GEO	GSM2697682	CRC01	post-treatment liver metastasis
GEO	GSM2697683	CRC01	post-treatment liver metastasis
GEO	GSM2697684	CRC01	post-treatment liver metastasis
GEO	GSM2697685	CRC01	post-treatment liver metastasis
GEO	GSM2697686	CRC01	post-treatment liver metastasis
GEO	GSM2697687	CRC01	post-treatment liver metastasis
GEO	GSM2697688	CRC01	post-treatment liver metastasis
GEO	GSM2697689	CRC01	post-treatment liver metastasis
GEO	GSM2697690	CRC01	post-treatment liver metastasis
GEO	GSM2697691	CRC01	post-treatment liver metastasis
GEO	GSM2697692	CRC01	post-treatment liver metastasis
GEO	GSM2697693	CRC01	post-treatment liver metastasis
GEO	GSM2697694	CRC01	post-treatment liver metastasis
GEO	GSM2697949	CRC01	post-treatment liver metastasis
GEO	GSM2697950	CRC01	post-treatment liver metastasis
GEO	GSM2697956	CRC01	post-treatment liver metastasis
GEO	GSM2697957	CRC01	post-treatment liver metastasis
GEO	GSM6346694	Normal prostate cell	normal
GEO	GSM6346696	Normal prostate cell	normal
GEO	GSM6346702	Normal prostate cell	normal
GEO	GSM6346704	Normal prostate cell	normal
GEO	GSM6346713	Normal prostate cell	normal
GEO	GSM6346757	Normal prostate cell	normal
GEO	GSM6346758	Normal prostate cell	normal
GEO	GSM6346760	Normal prostate cell	normal
GEO	GSM6346763	Normal prostate cell	normal
GEO	GSM6346773	Normal prostate cell	normal
GEO	GSM6346779	Normal prostate cell	normal
GEO	GSM6346782	Normal prostate cell	normal
GEO	GSM6346784	Normal prostate cell	normal
GEO	GSM6346785	Normal prostate cell	normal
GEO	GSM6346786	Normal prostate cell	normal
GEO	GSM6346686	prostate tumor cell	tumor
GEO	GSM6346688	prostate tumor cell	tumor
GEO	GSM6346689	prostate tumor cell	tumor
GEO	GSM6346690	prostate tumor cell	tumor
GEO	GSM6346691	prostate tumor cell	tumor
GEO	GSM6346717	prostate tumor cell	tumor
GEO	GSM6346718	prostate tumor cell	tumor
GEO	GSM6346720	prostate tumor cell	tumor
GEO	GSM6346726	prostate tumor cell	tumor
GEO	GSM6346727	prostate tumor cell	tumor
GEO	GSM6346728	prostate tumor cell	tumor
GEO	GSM6346796	prostate tumor cell	tumor
GEO	GSM6346798	prostate tumor cell	tumor
GEO	GSM6346803	prostate tumor cell	tumor
GEO	GSM6346804	prostate tumor cell	tumor
GEO	GSM6346807	prostate tumor cell	tumor
GEO	GSM6346808	prostate tumor cell	tumor
GEO	GSM6346810	prostate tumor cell	tumor
GEO	GSM6346811	prostate tumor cell	tumor
GEO	GSM6346814	prostate tumor cell	tumor

## Sheet: Table S3
Supplementary Table S3. List all single-cell ATAC samples in normal and tumor tissue.
Data Source	Acession Number	Tissue Type	Data Type
TCGA	scATAC_W71_KDNY_B_11761_X013_S07_B1_T1	Kidney	Normal
GEO	GSM4572187	Kidney	Normal
GEO	GSM4572188	Kidney	Normal
GEO	GSM4572189	Kidney	Normal
TCGA	scATAC_RM001_BRST_CC_001_X012_S05_B1_T1	Breast	Normal
TCGA	scATAC_RM002_BRST_CC_002_X013_S05_B1_T1	Breast	Normal
TCGA	scATAC_RM003_BRST_CC_003_X014_S05_B1_T1	Breast	Normal
GEO	GSM5047860	Breast	Normal
GEO	GSM5047861	Breast	Normal
GEO	GSM5047884	Gastric	Normal
GEO	GSM5047885	Gastric	Normal
GEO	GSM5047886	Gastric	Normal
GEO	GSM5047887	Gastric	Normal
GEO	GSM5047855	Liver	Normal
Encode	ENCSR659ANG	Liver	Normal
Encode	ENCSR594BJF	Liver	Normal
Encode	ENCSR497ZST	Liver	Normal
Encode	ENCSR074DOR	Liver	Normal
Encode	ENCSR825WYQ	Liver	Normal
Encode	ENCSR650BBI	Liver	Normal
Encode	ENCSR552QVU	Liver	Normal
Encode	ENCSR118PUH	Liver	Normal
GEO	GSM5047856	Lung	Normal
GEO	GSM5047857	Lung	Normal
GEO	GSM5047858	Lung	Normal
GEO	GSM5047859	Lung	Normal
TCGA	W62_LNGL	Lung	Normal
TCGA	W73_LLLL	Lung	Normal
TCGA	W77_LLRL	Lung	Normal
TCGA	W78_LLLL	Lung	Normal
TCGA	W78_LLRL	Lung	Normal
TCGA	W78_ULRL	Lung	Normal
TCGA	W80_LLLL	Lung	Normal
GEO	GSM5047835	Colon	Normal
GEO	GSM5047836	Colon	Normal
GEO	GSM5047837	Colon	Normal
GEO	GSM5047838	Colon	Normal
GEO	GSM5047839	Colon	Normal
GEO	GSM5047840	Colon	Normal
GEO	GSM5047841	Colon	Normal
SRA	SRR16213610	KIRC	Tumor
SRA	SRR16213609	KIRC	Tumor
SRA	SRR16213608	KIRC	Tumor
GEO	GSM6290533	KIRC	Tumor
GEO	GSM6290535	KIRC	Tumor
GEO	GSM6290537	KIRC	Tumor
GEO	GSM6290539	KIRC	Tumor
GEO	GSM6290541	KIRC	Tumor
GEO	GSM6290543	KIRC	Tumor
GEO	GSM6290545	KIRC	Tumor
GEO	GSM6290547	KIRC	Tumor
GEO	GSM6290549	KIRC	Tumor
GEO	GSM6290551	KIRC	Tumor
GEO	GSM6290553	KIRC	Tumor
GEO	GSM6290555	KIRC	Tumor
GEO	GSM6290519	KIRC	Tumor
GEO	GSM6290521	KIRC	Tumor
GEO	GSM6290523	KIRC	Tumor
GEO	GSM6290525	KIRC	Tumor
GEO	GSM6290527	KIRC	Tumor
GEO	GSM6290529	KIRC	Tumor
GEO	GSM6290531	KIRC	Tumor
TCGA	scATAC_BRCA_08499A64_3FD8_4E62_AF08_3C66AF93CAE7_X009_S01_B1_T1	BRCA	Tumor
TCGA	scATAC_BRCA_11D015DD_1250_48BC_8B5D_3262C97F164B_X007_S02_B1_T1	BRCA	Tumor
TCGA	scATAC_BRCA_14AD76EE_12F9_40B3_8DCD_4A256E02CF8D_X003_S02_B1_T1	BRCA	Tumor
TCGA	scATAC_BRCA_1D939DC3_EF0C_40BF_BC60_8C5D46345265_X004_S02_B1_T1	BRCA	Tumor
TCGA	scATAC_BRCA_2A65DC63_F8CC_4EF4_AB23_3F5FD880FB5E_X010_S02_B1_T1	BRCA	Tumor
TCGA	scATAC_BRCA_5C54B79C_DA02_4B22_9FC2_3D61BFFC5559_X011_S02_B1_T1	BRCA	Tumor
TCGA	scATAC_BRCA_7C6A3AE4_E2EA_42B3_B3F1_81C19E6F2170_X005_S02_B1_T1	BRCA	Tumor
TCGA	scATAC_BRCA_8D1E6006_85CB_484A_8B5C_30766D90137B_X001_S01_B1_T1	BRCA	Tumor
TCGA	scATAC_BRCA_8D1E6006_85CB_484A_8B5C_30766D90137B_X003_S03_B1_T2	BRCA	Tumor
TCGA	scATAC_BRCA_94AF19F0_1F2A_41EC_8CB6_96C76227811F_X013_S01_B1_T1	BRCA	Tumor
TCGA	scATAC_BRCA_A91AADEA_8299_46D9_A250_76896D690AFD_X006_S02_B1_T1	BRCA	Tumor
TCGA	scATAC_BRCA_C147AAD5_A8F1_41D5_8709_21820BE50902_X008_S02_B1_T1	BRCA	Tumor
TCGA	scATAC_BRCA_C9C8D426_A3FD_4455_89A9_768BC01D66A9_X009_S02_B1_T1	BRCA	Tumor
TCGA	scATAC_BRCA_CB96A542_7AC1_4FEC_A5D2_458D8EEDC6C4_X013_S06_B1_T1	BRCA	Tumor
TCGA	scATAC_BRCA_CC102C17_C1CA_427A_8C7D_D3E79748A0CD_X012_S07_B1_T1	BRCA	Tumor
TCGA	scATAC_BRCA_DD69EDE9_142D_46E2_AA06_58D07D3230FB_X014_S08_B1_T1	BRCA	Tumor
GSA	HRX536343	STAD	Tumor
GSA	HRX536344	STAD	Tumor
TCGA	scATAC_LUAD_18545E4A_6285_4DB7_A52C_9E12075D6B89_X005_S06_B1_T1	LUAD	Tumor
TCGA	scATAC_LUAD_202446E0_6AF3_4F03_856A_0D60F466D2CE_X002_S01_B1_T1	LUAD	Tumor
TCGA	scATAC_LUAD_202446E0_6AF3_4F03_856A_0D60F466D2CE_X007_S06_B1_T1	LUAD	Tumor
TCGA	scATAC_LUAD_3AD9F8C2_688A_4795_8E69_9E6CC0A239A5_X011_S06_B1_T1	LUAD	Tumor
TCGA	scATAC_LUAD_84B38240_83D1_4303_89B6_FD624E2F8EB8_X008_S05_B1_T1	LUAD	Tumor
TCGA	scATAC_LUAD_8B7E9FCA_C6CF_45A8_8A9B_646198BB6495_X014_S01_B1_T1	LUAD	Tumor
TCGA	scATAC_LUAD_9B9C5C6D_1755_41CD_9BC1_BFBC5D383DE0_X003_S06_B1_T1	LUAD	Tumor
TCGA	scATAC_LUAD_A1ABC0B2_D7F8_45B5_B431_AE23B19B8DED_X009_S06_B1_T1	LUAD	Tumor
TCGA	scATAC_LUAD_CA6F245B_30E0_48DE_AB15_23736E21D312_X006_S06_B1_T1	LUAD	Tumor
TCGA	scATAC_LUAD_E25DF7DA_5F44_4BA5_9352_C2012B2AC18B_X010_S07_B1_T1	LUAD	Tumor
TCGA	scATAC_LUAD_ECBD63B4_2B0B_4E3C_A25D_A3580CEAF276_X004_S06_B1_T1	LUAD	Tumor
GEO	GSM6058845	COAD	Tumor
GEO	GSM6058844	COAD	Tumor
GEO	GSM6058843	COAD	Tumor
GEO	GSM6058842	COAD	Tumor
GEO	GSM6058771	COAD	Tumor
GEO	GSM7093996	LIHC	Tumor
GEO	GSM7093997	LIHC	Tumor
GEO	GSM7093998	LIHC	Tumor
GEO	GSM7093999	LIHC	Tumor
GEO	GSM7094000	LIHC	Tumor
GEO	GSM7094001	LIHC	Tumor
GEO	GSM7094002	LIHC	Tumor
GEO	GSM7094003	LIHC	Tumor
GEO	GSM7094004	LIHC	Tumor
GEO	GSM7094005	LIHC	Tumor
GEO	GSM7094006	LIHC	Tumor
GEO	GSM7094007	LIHC	Tumor
GEO	GSM7094008	LIHC	Tumor

## Sheet: Table S4
Supplementary Table S4. Histone markers for each tissue type.
Data Source	Tissue	Type	Acession Number
Roadmap	Lung	H3K27ac	E096
Roadmap	Lung	H3K27me3	E096
Roadmap	Lung	H3K4me1	E096
Roadmap	Lung	H3K4me3	E096
Roadmap	Lung	H3K9me3	E096
GEO	Lung	H3K9ac	GSM4551682
ENCODE	Lung	CTCF	ENCSR972LYL
Roadmap	Liver	H3K27ac	E066
Roadmap	Liver	H3K27me3	E066
Roadmap	Liver	H3K4me1	E066
Roadmap	Liver	H3K4me3	E066
Roadmap	Liver	H3K9me3	E066
Roadmap	Liver	H3K9ac	E066
ENCODE	Liver	CTCF	ENCSR911GFJ
GEO	Kidney	H3K27ac	GSM1112799
ENCODE	Kidney	H3K27me3	ENCSR000DVF
GEO	Kidney	H3K4me1	GSM670025
GEO	Kidney	H3K4me3	GSM621648
GEO	Kidney	H3K9me3	GSM621651
GEO	Kidney	H3K9ac	GSM772811
ENCODE	Kidney	CTCF	ENCSR000DVH
Roadmap	Gastric	H3K27ac	E094
Roadmap	Gastric	H3K27me3	E094
Roadmap	Gastric	H3K4me1	E094
Roadmap	Gastric	H3K4me3	E094
Roadmap	Gastric	H3K9me3	E094
Roadmap	Gastric	H3K9ac	E094
ENCODE	Gastric	CTCF	ENCSR618QYE
Roadmap	Colon	H3K27ac	E075
Roadmap	Colon	H3K27me3	E075
Roadmap	Colon	H3K4me1	E075
Roadmap	Colon	H3K4me3	E075
Roadmap	Colon	H3K9me3	E075
Roadmap	Colon	H3K9ac	E075
ENCODE	Colon	CTCF	ENCSR857RJQ
ENCODE	Breast	H3K27ac	ENCSR081OTO
ENCODE	Breast	H3K27me3	ENCSR113OII
ENCODE	Breast	H3K4me1	ENCSR293UEB
ENCODE	Breast	H3K4me3	ENCSR568QQU
ENCODE	Breast	H3K9me3	ENCSR529ECZ
ENCODE	Breast	H3K9ac	ENCSR000ALZ
ENCODE	Breast	CTCF	ENCSR661NXJ
ENCODE	Lung Cancer(A549)	CTCF	ENCSR035OXA
ENCODE	Liver Cancer(HepG2)	CTCF	ENCSR607XFI
GEO	Kidney Cancer(786-O)	CTCF	GSM2067537
GEO	Gastric cancer(SNU719)	CTCF	GSM7471657
GEO	Colon Cancer(HCT116)	CTCF	GSM5983429
GEO	Breast Cancer(MCF-7)	CTCF	GSM3755265

## Sheet: Table S5
Supplementary Table S5. Collection of Hi-C data and corresponding loops.
Data Source	Sample	type	Acession Number
ENCODE	Lung Cancer(A549)	Hi-C	ENCSR662QKG
ENCODE	Lung Cancer(A549)	loops	ENCFF803ZOW
ENCODE	Lung	loops	ENCFF042LLU
ENCODE	Liver Cancer(HepG2)	Hi-C	ENCSR194SRI
ENCODE	Liver Cancer(HepG2)	loops	ENCFF050EKS
ENCODE	Liver	loops	ENCFF498XDH
ENCODE	Kidney Cancer(ACHN)	Hi-C	ENCFF528JJC
ENCODE	Kidney Cancer(ACHN)	loops	ENCFF672WNO
ENCODE	Kidney	loops	ENCFF114LUK
GEO	Gastric Cancer	Hi-C	GSM3356360
ENCODE	Gastric	loops	ENCFF483FPD
ENCODE	Colon Cancer(HCT116)	Hi-C	ENCFF573OPJ
ENCODE	Colon Cancer(HCT116)	loops	ENCFF308MMM
ENCODE	Colon	loops	ENCFF047DYF
ENCODE	Breast Cancer(MCF-7)	Hi-C	ENCFF420JTA
ENCODE	Breast Cancer(MCF-7)	loops	ENCFF797NNQ
ENCODE	Breast	loops	ENCFF983VBZ

## Sheet: Table S6
Supplementary Table S6. RNA-seq data for comparison of normal and tumor.
Data Source	Tissue	Type	Acession Number
TCGA	Lung	Tumor	TCGA-38-4626-01A-01R-1206-07
TCGA	Lung	Normal	TCGA-38-4626-11A-01R-1758-07
TCGA	Liver	Tumor	TCGA-BC-A10T-01A-11R-A131-07
TCGA	Liver	Normal	TCGA-BC-A10T-11A-11R-A131-07
TCGA	Kidney	Tumor	TCGA-B0-4700-01A-02R-1541-07
TCGA	Kidney	Normal	TCGA-B0-4700-11A-01R-1541-07
TCGA	Gastric	Tumor	TCGA-BR-6457-01A-21R-1802-13
TCGA	Gastric	Normal	TCGA-BR-6457-11A-01R-1802-13
TCGA	Colon	Tumor	TCGA-A6-2685-01A-01R-1410-07
TCGA	Colon	Normal	TCGA-A6-2685-11A-01R-A32Z-07
TCGA	Breast	Tumor	TCGA-BH-A0AZ-01A-21R-A12P-07
TCGA	Breast	Normal	TCGA-BH-A0AZ-11A-22R-A12P-07

## Sheet: Table S7
Supplementary Table S7. List of MCDRs (top100, hg19).
Type	chr	start	end
Lung Epithelium	chr1	13910976	13911057
Lung Epithelium	chr1	19392791	19392858
Lung Epithelium	chr1	38942391	38942559
Lung Epithelium	chr10	1001497	1001566
Lung Epithelium	chr10	72043375	72043481
Lung Epithelium	chr10	79938846	79939012
Lung Epithelium	chr10	122722604	122722654
Lung Epithelium	chr11	845073	845266
Lung Epithelium	chr11	71456309	71456438
Lung Epithelium	chr11	72392383	72392660
Lung Epithelium	chr11	72462713	72462772
Lung Epithelium	chr11	116433983	116434430
Lung Epithelium	chr12	119534812	119534879
Lung Epithelium	chr12	122885177	122885272
Lung Epithelium	chr12	129513452	129513589
Lung Epithelium	chr12	131405468	131405554
Lung Epithelium	chr12	131954975	131955443
Lung Epithelium	chr14	36973483	36973853
Lung Epithelium	chr14	36977818	36978281
Lung Epithelium	chr14	36982500	36983494
Lung Epithelium	chr14	36985939	36986157
Lung Epithelium	chr14	36987105	36987977
Lung Epithelium	chr14	36990888	36990964
Lung Epithelium	chr14	36990994	36991136
Lung Epithelium	chr14	36991721	36992166
Lung Epithelium	chr14	36992248	36992373
Lung Epithelium	chr14	36992378	36992621
Lung Epithelium	chr15	72489461	72489546
Lung Epithelium	chr15	72489561	72489746
Lung Epithelium	chr16	5700181	5700377
Lung Epithelium	chr16	69141874	69141900
Lung Epithelium	chr17	1547348	1547587
Lung Epithelium	chr17	3538674	3538692
Lung Epithelium	chr17	8055999	8056066
Lung Epithelium	chr17	21178642	21178775
Lung Epithelium	chr19	1064770	1064817
Lung Epithelium	chr19	14616402	14616460
Lung Epithelium	chr19	48774206	48774245
Lung Epithelium	chr2	85361787	85361910
Lung Epithelium	chr2	202101150	202101385
Lung Epithelium	chr2	242893390	242893468
Lung Epithelium	chr20	26189250	26189787
Lung Epithelium	chr20	26189802	26190138
Lung Epithelium	chr20	30175947	30176001
Lung Epithelium	chr22	20231165	20231362
Lung Epithelium	chr22	20792664	20792738
Lung Epithelium	chr22	47389776	47389857
Lung Epithelium	chr3	40428971	40429015
Lung Epithelium	chr3	69459590	69459789
Lung Epithelium	chr3	138154535	138154571
Lung Epithelium	chr4	106066999	106067232
Lung Epithelium	chr5	2008512	2008561
Lung Epithelium	chr5	5887388	5887409
Lung Epithelium	chr6	3054353	3054394
Lung Epithelium	chr6	14118374	14118450
Lung Epithelium	chr6	109169206	109169315
Lung Epithelium	chr6	166263755	166263844
Lung Epithelium	chr7	140192670	140193198
Lung Epithelium	chr8	69242643	69242763
Lung Epithelium	chr9	126802975	126803098
Lung Epithelium	chr9	130693734	130693823
Lung Epithelium	chr9	130693937	130694246
Lung Epithelium	chr9	132082564	132082655
Lung Epithelium	chr9	132223395	132223422
Hepatocytes	chr1	2170152	2170273
Hepatocytes	chr1	2179683	2179735
Hepatocytes	chr1	2182351	2182528
Hepatocytes	chr1	15945638	15945709
Hepatocytes	chr1	150947679	150947813
Hepatocytes	chr1	220101161	220101282
Hepatocytes	chr1	235247471	235247550
Hepatocytes	chr10	73983070	73983114
Hepatocytes	chr10	135161804	135161896
Hepatocytes	chr11	1674382	1674444
Hepatocytes	chr11	1974439	1974592
Hepatocytes	chr11	1974830	1974956
Hepatocytes	chr11	64878218	64878292
Hepatocytes	chr11	67778750	67778790
Hepatocytes	chr11	68780571	68780620
Hepatocytes	chr11	68780647	68780662
Hepatocytes	chr11	69832155	69832336
Hepatocytes	chr12	319612	319791
Hepatocytes	chr12	56661609	56661655
Hepatocytes	chr12	111515087	111515155
Hepatocytes	chr12	122249480	122249611
Hepatocytes	chr12	132345615	132345740
Hepatocytes	chr15	53076102	53076434
Hepatocytes	chr15	53077889	53078223
Hepatocytes	chr15	53079578	53080627
Hepatocytes	chr15	53080665	53081118
Hepatocytes	chr15	53087212	53087359
Hepatocytes	chr16	1875399	1875565
Hepatocytes	chr16	18582121	18582161
Hepatocytes	chr16	27200881	27201203
Hepatocytes	chr16	29302838	29302893
Hepatocytes	chr16	56661536	56661564
Hepatocytes	chr16	57452464	57452497
Hepatocytes	chr16	67701109	67701142
Hepatocytes	chr16	67976821	67976884
Hepatocytes	chr16	85319790	85319891
Hepatocytes	chr16	87943356	87943405
Hepatocytes	chr16	88518730	88518765
Hepatocytes	chr17	1389842	1389879
Hepatocytes	chr17	2611226	2611364
Hepatocytes	chr17	6616351	6616706
Hepatocytes	chr17	7082662	7082833
Hepatocytes	chr17	14206402	14206421
Hepatocytes	chr17	14207599	14207838
Hepatocytes	chr17	40274905	40275025
Hepatocytes	chr17	73746066	73746214
Hepatocytes	chr17	75281339	75281421
Hepatocytes	chr18	55094829	55094851
Hepatocytes	chr18	55103512	55103674
Hepatocytes	chr18	55103695	55103711
Hepatocytes	chr18	55103734	55103861
Hepatocytes	chr18	55103865	55103908
Hepatocytes	chr18	55103913	55104153
Hepatocytes	chr19	1094124	1094158
Hepatocytes	chr19	1287428	1287450
Hepatocytes	chr19	2576949	2577094
Hepatocytes	chr19	13306577	13306621
Hepatocytes	chr19	39888264	39888511
Hepatocytes	chr19	51017152	51017502
Hepatocytes	chr2	220434961	220435004
Hepatocytes	chr20	31162557	31162579
Hepatocytes	chr20	56003683	56003713
Hepatocytes	chr21	44870068	44870167
Hepatocytes	chr21	44870232	44870290
Hepatocytes	chr21	46321398	46321434
Hepatocytes	chr21	46847932	46847976
Hepatocytes	chr22	19165128	19165316
Hepatocytes	chr22	24890872	24891032
Hepatocytes	chr22	24891063	24891154
Hepatocytes	chr22	41124850	41124891
Hepatocytes	chr3	11034747	11035148
Hepatocytes	chr3	13246074	13246114
Hepatocytes	chr3	142572701	142572752
Hepatocytes	chr3	142683245	142683268
Hepatocytes	chr3	194754642	194754711
Hepatocytes	chr4	986834	987043
Hepatocytes	chr4	6956047	6956203
Hepatocytes	chr4	41867577	41867769
Hepatocytes	chr5	135364890	135365036
Hepatocytes	chr6	17602365	17602451
Hepatocytes	chr6	34212059	34212218
Hepatocytes	chr6	167630052	167630107
Hepatocytes	chr7	7605413	7605563
Hepatocytes	chr7	76023245	76023326
Hepatocytes	chr7	139440720	139440826
Hepatocytes	chr7	150778881	150778956
Hepatocytes	chr8	37925133	37925275
Hepatocytes	chr8	67024950	67025030
Hepatocytes	chr8	77595027	77595334
Hepatocytes	chr8	98880201	98880247
Hepatocytes	chr8	143858612	143858764
Hepatocytes	chr8	145046734	145046784
Hepatocytes	chr8	145729324	145729696
Hepatocytes	chr9	116840361	116840529
Hepatocytes	chr9	124503428	124503547
Hepatocytes	chr9	134405414	134405666
Hepatocytes	chr9	137118126	137118154
Hepatocytes	chr9	137122873	137123031
Hepatocytes	chr9	137216974	137217066
Hepatocytes	chr9	139504672	139504720
Kidney Epithelium	chr1	2383316	2383439
Kidney Epithelium	chr1	43205976	43206078
Kidney Epithelium	chr1	110008438	110008471
Kidney Epithelium	chr10	23632695	23632810
Kidney Epithelium	chr10	44163079	44163183
Kidney Epithelium	chr10	60273897	60274050
Kidney Epithelium	chr10	73976783	73976831
Kidney Epithelium	chr10	102491129	102491278
Kidney Epithelium	chr10	102491350	102491416
Kidney Epithelium	chr10	102495485	102495603
Kidney Epithelium	chr10	102495609	102495670
Kidney Epithelium	chr10	102498192	102498420
Kidney Epithelium	chr10	102498686	102498770
Kidney Epithelium	chr10	102498807	102499200
Kidney Epithelium	chr10	102503914	102504223
Kidney Epithelium	chr10	102506899	102507371
Kidney Epithelium	chr10	102508441	102508845
Kidney Epithelium	chr10	102508922	102509050
Kidney Epithelium	chr10	102509053	102509176
Kidney Epithelium	chr10	102509285	102509454
Kidney Epithelium	chr10	119295925	119295958
Kidney Epithelium	chr10	119300748	119300971
Kidney Epithelium	chr10	119301381	119301529
Kidney Epithelium	chr10	119305270	119305768
Kidney Epithelium	chr10	119305820	119306416
Kidney Epithelium	chr10	119306420	119307010
Kidney Epithelium	chr11	30605747	30605800
Kidney Epithelium	chr11	65380600	65380637
Kidney Epithelium	chr12	52258093	52258128
Kidney Epithelium	chr12	52258139	52258231
Kidney Epithelium	chr12	54379415	54379790
Kidney Epithelium	chr12	54380279	54380367
Kidney Epithelium	chr12	96252141	96252201
Kidney Epithelium	chr12	111835201	111835271
Kidney Epithelium	chr12	122657217	122657248
Kidney Epithelium	chr13	96204649	96204771
Kidney Epithelium	chr13	96204794	96204960
Kidney Epithelium	chr13	96204961	96205134
Kidney Epithelium	chr13	96205162	96205709
Kidney Epithelium	chr13	96296104	96296200
Kidney Epithelium	chr13	96296234	96296411
Kidney Epithelium	chr13	110958743	110958904
Kidney Epithelium	chr13	112666613	112666653
Kidney Epithelium	chr14	77422592	77422721
Kidney Epithelium	chr14	104894988	104895103
Kidney Epithelium	chr14	104895111	104895130
Kidney Epithelium	chr16	86328224	86328305
Kidney Epithelium	chr17	4488642	4488856
Kidney Epithelium	chr17	35297976	35298007
Kidney Epithelium	chr17	35298150	35298198
Kidney Epithelium	chr17	35300027	35300060
Kidney Epithelium	chr17	35300068	35300218
Kidney Epithelium	chr17	35300260	35300350
Kidney Epithelium	chr17	35300355	35300378
Kidney Epithelium	chr17	35300401	35300545
Kidney Epithelium	chr17	35300590	35300709
Kidney Epithelium	chr17	37777997	37778056
Kidney Epithelium	chr17	58216707	58216795
Kidney Epithelium	chr17	71571928	71571965
Kidney Epithelium	chr17	79763437	79763511
Kidney Epithelium	chr2	10220767	10220898
Kidney Epithelium	chr2	95690999	95691043
Kidney Epithelium	chr2	95692776	95692883
Kidney Epithelium	chr2	105458806	105458974
Kidney Epithelium	chr2	105460812	105461193
Kidney Epithelium	chr2	105472892	105473217
Kidney Epithelium	chr2	105479909	105479921
Kidney Epithelium	chr2	105479929	105480027
Kidney Epithelium	chr2	105480098	105480227
Kidney Epithelium	chr2	105480254	105480292
Kidney Epithelium	chr2	105484694	105484728
Kidney Epithelium	chr2	109746231	109746522
Kidney Epithelium	chr2	127003353	127003360
Kidney Epithelium	chr2	234370088	234370117
Kidney Epithelium	chr21	28337917	28338093
Kidney Epithelium	chr21	37477099	37477202
Kidney Epithelium	chr21	44070267	44070349
Kidney Epithelium	chr21	44072733	44072939
Kidney Epithelium	chr22	23487830	23487951
Kidney Epithelium	chr3	44063620	44063663
Kidney Epithelium	chr3	57198221	57198291
Kidney Epithelium	chr4	57975861	57975983
Kidney Epithelium	chr5	139038768	139038862
Kidney Epithelium	chr5	139070092	139070181
Kidney Epithelium	chr5	139070243	139070330
Kidney Epithelium	chr5	178692379	178692520
Kidney Epithelium	chr6	100916996	100917212
Kidney Epithelium	chr6	107955758	107955783
Kidney Epithelium	chr6	107955874	107955898
Kidney Epithelium	chr6	107956223	107956268
Kidney Epithelium	chr6	107956274	107956292
Kidney Epithelium	chr6	107956294	107956358
Kidney Epithelium	chr7	53287053	53287188
Kidney Epithelium	chr7	128549932	128550028
Kidney Epithelium	chr7	128550513	128550725
Kidney Epithelium	chr8	21910989	21911241
Kidney Epithelium	chr8	37922083	37922155
Kidney Epithelium	chr9	132312242	132312299
Kidney Epithelium	chr9	138090824	138090904
Kidney Epithelium	chr9	138497129	138497177
Gastric Epithelium	chr1	2983950	2983965
Gastric Epithelium	chr1	149671443	149671677
Gastric Epithelium	chr11	62445896	62446003
Gastric Epithelium	chr11	67758372	67758463
Gastric Epithelium	chr11	111169284	111169487
Gastric Epithelium	chr11	128705990	128706190
Gastric Epithelium	chr12	113416494	113416558
Gastric Epithelium	chr13	49793107	49793166
Gastric Epithelium	chr13	49794748	49794880
Gastric Epithelium	chr13	49794939	49794951
Gastric Epithelium	chr13	49795477	49795609
Gastric Epithelium	chr13	114319199	114319426
Gastric Epithelium	chr14	103052006	103052064
Gastric Epithelium	chr14	105147645	105147936
Gastric Epithelium	chr15	37394693	37394767
Gastric Epithelium	chr15	76432656	76432681
Gastric Epithelium	chr15	96911575	96911722
Gastric Epithelium	chr16	56227321	56227381
Gastric Epithelium	chr16	58035718	58035782
Gastric Epithelium	chr16	67695381	67695434
Gastric Epithelium	chr16	68480877	68481082
Gastric Epithelium	chr16	88528010	88528126
Gastric Epithelium	chr17	684687	684756
Gastric Epithelium	chr17	77893416	77893674
Gastric Epithelium	chr18	59992139	59992447
Gastric Epithelium	chr19	1675831	1676292
Gastric Epithelium	chr19	1754089	1754930
Gastric Epithelium	chr19	16247378	16247437
Gastric Epithelium	chr20	61049425	61049465
Gastric Epithelium	chr20	61049484	61049611
Gastric Epithelium	chr20	61049680	61049778
Gastric Epithelium	chr20	61049884	61049981
Gastric Epithelium	chr20	61049994	61050150
Gastric Epithelium	chr20	61050167	61050200
Gastric Epithelium	chr20	61050210	61050404
Gastric Epithelium	chr20	61051370	61051846
Gastric Epithelium	chr20	61056970	61057095
Gastric Epithelium	chr20	61057116	61057156
Gastric Epithelium	chr20	61400307	61400445
Gastric Epithelium	chr21	38064523	38064780
Gastric Epithelium	chr21	38064806	38065065
Gastric Epithelium	chr21	38065895	38065919
Gastric Epithelium	chr21	38068423	38068466
Gastric Epithelium	chr21	38069109	38069129
Gastric Epithelium	chr21	38072165	38072325
Gastric Epithelium	chr21	38072845	38072981
Gastric Epithelium	chr21	38072998	38073413
Gastric Epithelium	chr21	38077394	38077546
Gastric Epithelium	chr22	17566547	17566729
Gastric Epithelium	chr22	21770957	21771373
Gastric Epithelium	chr22	23523541	23523622
Gastric Epithelium	chr3	156008898	156009152
Gastric Epithelium	chr3	156009249	156009806
Gastric Epithelium	chr4	30723857	30724053
Gastric Epithelium	chr4	30724244	30724440
Gastric Epithelium	chr4	30724513	30724658
Gastric Epithelium	chr4	30724693	30724842
Gastric Epithelium	chr4	41881347	41881402
Gastric Epithelium	chr4	139951861	139952144
Gastric Epithelium	chr4	155412141	155412249
Gastric Epithelium	chr5	3142900	3142965
Gastric Epithelium	chr5	50264401	50264463
Gastric Epithelium	chr5	50264499	50264629
Gastric Epithelium	chr5	50683302	50683782
Gastric Epithelium	chr5	53814289	53814363
Gastric Epithelium	chr6	33600929	33601035
Gastric Epithelium	chr6	78172243	78172415
Gastric Epithelium	chr6	117997507	117997602
Gastric Epithelium	chr7	1329534	1329751
Gastric Epithelium	chr7	2551085	2551555
Gastric Epithelium	chr7	127992203	127992468
Gastric Epithelium	chr7	154694911	154695103
Gastric Epithelium	chr8	8559845	8560035
Gastric Epithelium	chr8	11536729	11536793
Gastric Epithelium	chr8	11536821	11537026
Gastric Epithelium	chr8	11537046	11537177
Gastric Epithelium	chr8	11537179	11537316
Gastric Epithelium	chr8	11537538	11537688
Gastric Epithelium	chr8	11537698	11537763
Gastric Epithelium	chr8	11537774	11537856
Gastric Epithelium	chr8	11537889	11537976
Gastric Epithelium	chr8	11537996	11538067
Gastric Epithelium	chr8	11538101	11538180
Gastric Epithelium	chr8	11538206	11538246
Gastric Epithelium	chr8	11538256	11538335
Gastric Epithelium	chr8	11538388	11538767
Gastric Epithelium	chr8	11538790	11538928
Gastric Epithelium	chr8	11538934	11538961
Gastric Epithelium	chr8	11538967	11539026
Gastric Epithelium	chr8	11539035	11539346
Gastric Epithelium	chr8	11557597	11557877
Gastric Epithelium	chr8	11557882	11557907
Gastric Epithelium	chr8	11557915	11558184
Gastric Epithelium	chr8	11558251	11558514
Gastric Epithelium	chr8	11558782	11559215
Gastric Epithelium	chr8	11559355	11559681
Gastric Epithelium	chr8	11559707	11560068
Gastric Epithelium	chr8	11560094	11560400
Gastric Epithelium	chr8	134305258	134305355
Gastric Epithelium	chr8	142290321	142290375
Colon Epithelium	chr1	1056986	1057132
Colon Epithelium	chr1	47696566	47696710
Colon Epithelium	chr1	47910706	47911020
Colon Epithelium	chr1	62660606	62660773
Colon Epithelium	chr1	62660871	62660946
Colon Epithelium	chr1	91195164	91195255
Colon Epithelium	chr1	152080066	152080135
Colon Epithelium	chr1	152080156	152080181
Colon Epithelium	chr1	152080228	152080328
Colon Epithelium	chr1	152080354	152080423
Colon Epithelium	chr1	152080708	152080880
Colon Epithelium	chr1	152080892	152080973
Colon Epithelium	chr1	152081002	152081139
Colon Epithelium	chr1	152081362	152081420
Colon Epithelium	chr1	152081441	152081495
Colon Epithelium	chr1	152081530	152081606
Colon Epithelium	chr1	152081620	152081702
Colon Epithelium	chr1	167090536	167090588
Colon Epithelium	chr1	240257030	240257063
Colon Epithelium	chr10	22625796	22625813
Colon Epithelium	chr10	105344212	105344231
Colon Epithelium	chr10	125650843	125651014
Colon Epithelium	chr11	55640577	55640708
Colon Epithelium	chr11	55640709	55640768
Colon Epithelium	chr11	55640787	55640802
Colon Epithelium	chr11	75918299	75918351
Colon Epithelium	chr13	28544214	28544811
Colon Epithelium	chr13	28544814	28545187
Colon Epithelium	chr13	28553842	28554264
Colon Epithelium	chr13	28554355	28554429
Colon Epithelium	chr13	100630746	100630802
Colon Epithelium	chr13	100649323	100649342
Colon Epithelium	chr14	57274608	57274617
Colon Epithelium	chr14	57274618	57274636
Colon Epithelium	chr14	57274639	57274655
Colon Epithelium	chr14	74708915	74709094
Colon Epithelium	chr14	107083130	107083171
Colon Epithelium	chr16	23766785	23766889
Colon Epithelium	chr16	33039485	33039584
Colon Epithelium	chr16	71475792	71475810
Colon Epithelium	chr17	1472626	1472713
Colon Epithelium	chr17	25289961	25290026
Colon Epithelium	chr17	25290049	25290092
Colon Epithelium	chr17	25290120	25290167
Colon Epithelium	chr17	46711051	46711447
Colon Epithelium	chr17	46795725	46795982
Colon Epithelium	chr17	46796865	46797292
Colon Epithelium	chr17	46810755	46810798
Colon Epithelium	chr17	46810800	46811013
Colon Epithelium	chr17	47073020	47073318
Colon Epithelium	chr18	14999449	14999470
Colon Epithelium	chr18	14999487	14999515
Colon Epithelium	chr18	14999562	14999583
Colon Epithelium	chr18	14999841	14999869
Colon Epithelium	chr18	14999885	14999939
Colon Epithelium	chr18	14999977	15000027
Colon Epithelium	chr19	4078588	4078611
Colon Epithelium	chr2	114261722	114261938
Colon Epithelium	chr2	132111138	132111169
Colon Epithelium	chr2	175200442	175200621
Colon Epithelium	chr2	176946979	176947024
Colon Epithelium	chr2	176957114	176957154
Colon Epithelium	chr2	200327135	200327200
Colon Epithelium	chr2	200328720	200328964
Colon Epithelium	chr2	200329041	200329156
Colon Epithelium	chr20	61071938	61071989
Colon Epithelium	chr22	50452860	50452887
Colon Epithelium	chr4	111542627	111542670
Colon Epithelium	chr4	111543182	111543207
Colon Epithelium	chr4	111543218	111543348
Colon Epithelium	chr4	111543357	111543437
Colon Epithelium	chr5	42992655	42992999
Colon Epithelium	chr5	43018084	43018242
Colon Epithelium	chr5	76936654	76936951
Colon Epithelium	chr5	134367347	134367395
Colon Epithelium	chr5	157098798	157098823
Colon Epithelium	chr5	177026379	177026426
Colon Epithelium	chr6	6004298	6004389
Colon Epithelium	chr6	99842241	99842259
Colon Epithelium	chr6	108491009	108491051
Colon Epithelium	chr6	108491075	108491373
Colon Epithelium	chr7	27228042	27228301
Colon Epithelium	chr7	27232789	27232967
Colon Epithelium	chr7	27233371	27233605
Colon Epithelium	chr7	27237063	27237438
Colon Epithelium	chr7	27237907	27238129
Colon Epithelium	chr7	27241913	27242098
Colon Epithelium	chr7	27244564	27244658
Colon Epithelium	chr7	27244907	27245147
Colon Epithelium	chr7	27282117	27282145
Colon Epithelium	chr7	100608753	100608902
Colon Epithelium	chr7	121942173	121942479
Colon Epithelium	chr9	23820904	23821035
Colon Epithelium	chr9	23821050	23821068
Colon Epithelium	chr9	37035825	37035903
Colon Epithelium	chr9	99639622	99639648
Colon Epithelium	chr9	99639675	99639736
Colon Epithelium	chr9	99639779	99639827
Colon Epithelium	chr9	130351977	130352042
Colon Epithelium	chr9	140197224	140197397
Breast Epithelium	chr1	2409920	2410049
Breast Epithelium	chr1	7395418	7395513
Breast Epithelium	chr1	32235553	32235881
Breast Epithelium	chr1	37503419	37503462
Breast Epithelium	chr1	41349493	41349595
Breast Epithelium	chr1	113285584	113285601
Breast Epithelium	chr1	157075656	157075714
Breast Epithelium	chr10	8093298	8093417
Breast Epithelium	chr10	8093449	8093484
Breast Epithelium	chr10	8093486	8093621
Breast Epithelium	chr10	8094259	8094348
Breast Epithelium	chr10	8094447	8094512
Breast Epithelium	chr10	8094513	8094567
Breast Epithelium	chr10	43521877	43521999
Breast Epithelium	chr10	133999636	133999675
Breast Epithelium	chr10	134079311	134079378
Breast Epithelium	chr11	34196536	34196564
Breast Epithelium	chr11	35966344	35966388
Breast Epithelium	chr11	60620477	60620490
Breast Epithelium	chr11	60620501	60620525
Breast Epithelium	chr11	62380793	62380853
Breast Epithelium	chr11	64206647	64206777
Breast Epithelium	chr11	67029264	67029319
Breast Epithelium	chr11	71476229	71476282
Breast Epithelium	chr11	115453404	115453690
Breast Epithelium	chr11	118781061	118781222
Breast Epithelium	chr12	56408953	56409022
Breast Epithelium	chr12	132703598	132703701
Breast Epithelium	chr14	70105905	70105962
Breast Epithelium	chr15	85360052	85360148
Breast Epithelium	chr15	101421071	101421085
Breast Epithelium	chr16	31341566	31341724
Breast Epithelium	chr16	31341848	31341911
Breast Epithelium	chr16	67199335	67199348
Breast Epithelium	chr16	67199647	67199687
Breast Epithelium	chr16	67199757	67199831
Breast Epithelium	chr16	85643754	85643819
Breast Epithelium	chr17	1957605	1957749
Breast Epithelium	chr17	8221155	8221248
Breast Epithelium	chr17	19553859	19553957
Breast Epithelium	chr17	27482042	27482279
Breast Epithelium	chr17	39704887	39704996
Breast Epithelium	chr17	71529440	71529489
Breast Epithelium	chr17	72983310	72983361
Breast Epithelium	chr17	77162218	77162354
Breast Epithelium	chr19	383785	383847
Breast Epithelium	chr19	1453570	1453621
Breast Epithelium	chr19	1453636	1453763
Breast Epithelium	chr19	1456886	1456894
Breast Epithelium	chr19	3688153	3688314
Breast Epithelium	chr19	8273104	8273306
Breast Epithelium	chr19	49250890	49250989
Breast Epithelium	chr19	51281579	51281650
Breast Epithelium	chr19	55959182	55959356
Breast Epithelium	chr2	9843446	9843526
Breast Epithelium	chr2	88849380	88849495
Breast Epithelium	chr2	121103880	121104079
Breast Epithelium	chr2	121538262	121538359
Breast Epithelium	chr20	934614	934643
Breast Epithelium	chr20	39320153	39320231
Breast Epithelium	chr20	60449846	60449978
Breast Epithelium	chr22	25365944	25366097
Breast Epithelium	chr22	26812931	26813147
Breast Epithelium	chr22	31503264	31503339
Breast Epithelium	chr22	46299471	46299746
Breast Epithelium	chr3	5068037	5068063
Breast Epithelium	chr3	8751848	8752027
Breast Epithelium	chr3	37901815	37901837
Breast Epithelium	chr3	52538014	52538090
Breast Epithelium	chr4	1606599	1606893
Breast Epithelium	chr4	8582214	8582230
Breast Epithelium	chr4	8648692	8648748
Breast Epithelium	chr4	9003142	9003269
Breast Epithelium	chr5	139526134	139526164
Breast Epithelium	chr5	173209185	173209235
Breast Epithelium	chr6	10383164	10383336
Breast Epithelium	chr6	10415801	10415963
Breast Epithelium	chr6	31507879	31508358
Breast Epithelium	chr6	36808538	36808648
Breast Epithelium	chr6	37618123	37618138
Breast Epithelium	chr6	41650673	41650707
Breast Epithelium	chr6	50810676	50810736
Breast Epithelium	chr6	50810761	50810889
Breast Epithelium	chr6	50810927	50810959
Breast Epithelium	chr6	50811340	50811483
Breast Epithelium	chr6	50811519	50811592
Breast Epithelium	chr6	50813315	50813342
Breast Epithelium	chr6	79568697	79568922
Breast Epithelium	chr6	158410830	158410913
Breast Epithelium	chr7	5571986	5572012
Breast Epithelium	chr8	9756974	9757017
Breast Epithelium	chr8	10456071	10456173
Breast Epithelium	chr8	142843260	142843322
Breast Epithelium	chr8	143695390	143695506
Breast Epithelium	chr9	87873912	87873951
Breast Epithelium	chr9	127274271	127274425
Breast Epithelium	chr9	129378053	129378151
Breast Epithelium	chr9	129380142	129380264
Breast Epithelium	chr9	129380714	129380912
Breast Epithelium	chr9	134115779	134115834
Lung Cancer	chr1	91190284	91190367
Lung Cancer	chr1	92952356	92952537
Lung Cancer	chr1	110611496	110611555
Lung Cancer	chr1	119532835	119532900
Lung Cancer	chr1	119532907	119532983
Lung Cancer	chr1	119535707	119535760
Lung Cancer	chr1	151810981	151811204
Lung Cancer	chr1	151811255	151811343
Lung Cancer	chr1	243264921	243265006
Lung Cancer	chr1	243265030	243265045
Lung Cancer	chr1	243265078	243265166
Lung Cancer	chr1	248020791	248020849
Lung Cancer	chr1	248020861	248020986
Lung Cancer	chr1	248020994	248021041
Lung Cancer	chr10	121301387	121301589
Lung Cancer	chr11	639958	640078
Lung Cancer	chr11	2291376	2291454
Lung Cancer	chr11	61284087	61284147
Lung Cancer	chr11	65659275	65659330
Lung Cancer	chr12	8025618	8025647
Lung Cancer	chr12	52401448	52401554
Lung Cancer	chr13	50706236	50706324
Lung Cancer	chr14	57276456	57276546
Lung Cancer	chr14	105952853	105952936
Lung Cancer	chr15	65116034	65116063
Lung Cancer	chr15	65116069	65116218
Lung Cancer	chr15	76634967	76635056
Lung Cancer	chr15	76635062	76635139
Lung Cancer	chr15	89922284	89922316
Lung Cancer	chr15	89922328	89922388
Lung Cancer	chr15	89922406	89922500
Lung Cancer	chr16	2041912	2041967
Lung Cancer	chr16	2228777	2228928
Lung Cancer	chr16	29086398	29086434
Lung Cancer	chr17	3848451	3848474
Lung Cancer	chr17	46657529	46657550
Lung Cancer	chr17	46663659	46663803
Lung Cancer	chr17	46663814	46663833
Lung Cancer	chr17	46663866	46663993
Lung Cancer	chr19	17716859	17716923
Lung Cancer	chr19	17716940	17717054
Lung Cancer	chr19	37096150	37096488
Lung Cancer	chr19	38042198	38042218
Lung Cancer	chr19	38042231	38042317
Lung Cancer	chr2	74741358	74741529
Lung Cancer	chr2	175202051	175202322
Lung Cancer	chr2	176993545	176993778
Lung Cancer	chr2	236579638	236579658
Lung Cancer	chr20	21081048	21081115
Lung Cancer	chr20	21081138	21081549
Lung Cancer	chr20	21081556	21081658
Lung Cancer	chr22	50623552	50623693
Lung Cancer	chr3	5137849	5137860
Lung Cancer	chr3	50377867	50377972
Lung Cancer	chr3	197840756	197840783
Lung Cancer	chr4	113444036	113444317
Lung Cancer	chr4	174430577	174430657
Lung Cancer	chr5	40681686	40681739
Lung Cancer	chr5	40681750	40681811
Lung Cancer	chr5	40681821	40681852
Lung Cancer	chr5	40681858	40681894
Lung Cancer	chr5	42949882	42950031
Lung Cancer	chr5	42950041	42950182
Lung Cancer	chr5	42992496	42992818
Lung Cancer	chr5	42992836	42992999
Lung Cancer	chr5	42993052	42993429
Lung Cancer	chr5	42993870	42993979
Lung Cancer	chr5	42994639	42994813
Lung Cancer	chr5	42994823	42994895
Lung Cancer	chr5	43018390	43018696
Lung Cancer	chr5	43018723	43018915
Lung Cancer	chr5	43019157	43019267
Lung Cancer	chr5	77254028	77254049
Lung Cancer	chr5	134364229	134364364
Lung Cancer	chr6	6004181	6004224
Lung Cancer	chr6	6004231	6004287
Lung Cancer	chr6	26271507	26271577
Lung Cancer	chr6	42072296	42072333
Lung Cancer	chr6	100895575	100895639
Lung Cancer	chr6	106441891	106441996
Lung Cancer	chr6	114181029	114181090
Lung Cancer	chr6	134213966	134214027
Lung Cancer	chr7	23287269	23287302
Lung Cancer	chr7	27153366	27153467
Lung Cancer	chr7	27170014	27170126
Lung Cancer	chr7	27170253	27170293
Lung Cancer	chr7	27195478	27195617
Lung Cancer	chr7	27195642	27195919
Lung Cancer	chr7	27198311	27198375
Lung Cancer	chr7	27205043	27205249
Lung Cancer	chr7	27205266	27205586
Lung Cancer	chr7	27213793	27213894
Lung Cancer	chr7	39894582	39894714
Lung Cancer	chr8	688058	688115
Lung Cancer	chr9	117172	117650
Lung Cancer	chr9	117681	117962
Lung Cancer	chr9	117970	118048
Lung Cancer	chr9	37036423	37036495
Lung Cancer	chr9	37036501	37036521
Lung Cancer	chr9	140008393	140008472
Liver Cancer	chr1	11445465	11445676
Liver Cancer	chr1	38454676	38454746
Liver Cancer	chr1	76643497	76643559
Liver Cancer	chr1	78224087	78224111
Liver Cancer	chr1	116106355	116106972
Liver Cancer	chr1	153377336	153377406
Liver Cancer	chr1	245408810	245408831
Liver Cancer	chr10	1478121	1478247
Liver Cancer	chr10	6509499	6509619
Liver Cancer	chr10	20002905	20002980
Liver Cancer	chr10	22542696	22542714
Liver Cancer	chr10	52835664	52835760
Liver Cancer	chr10	91401234	91401421
Liver Cancer	chr10	125753807	125754021
Liver Cancer	chr11	133782522	133782647
Liver Cancer	chr11	133821095	133821639
Liver Cancer	chr12	1994972	1995136
Liver Cancer	chr12	2406320	2406403
Liver Cancer	chr12	2463506	2463627
Liver Cancer	chr12	4357175	4357277
Liver Cancer	chr12	8789161	8789240
Liver Cancer	chr12	51984183	51984205
Liver Cancer	chr12	66460155	66460181
Liver Cancer	chr12	105477904	105478253
Liver Cancer	chr12	131864791	131864877
Liver Cancer	chr14	106844981	106845270
Liver Cancer	chr15	29488715	29488820
Liver Cancer	chr15	74604877	74604962
Liver Cancer	chr15	85145424	85145478
Liver Cancer	chr15	93876200	93876350
Liver Cancer	chr15	99572898	99573000
Liver Cancer	chr16	33937722	33937794
Liver Cancer	chr17	72046407	72046478
Liver Cancer	chr17	75765961	75766088
Liver Cancer	chr18	74668192	74668292
Liver Cancer	chr19	17568617	17568676
Liver Cancer	chr19	18249923	18249998
Liver Cancer	chr19	32594534	32594636
Liver Cancer	chr19	55337033	55337509
Liver Cancer	chr19	56577582	56577674
Liver Cancer	chr2	5877804	5877885
Liver Cancer	chr2	32594652	32594739
Liver Cancer	chr2	66809780	66809924
Liver Cancer	chr2	87831455	87831516
Liver Cancer	chr2	111876128	111876193
Liver Cancer	chr2	113924141	113924223
Liver Cancer	chr20	1246694	1246745
Liver Cancer	chr20	35490864	35490985
Liver Cancer	chr20	56280715	56280935
Liver Cancer	chr20	56386457	56386596
Liver Cancer	chr20	60083131	60083380
Liver Cancer	chr20	61025241	61025319
Liver Cancer	chr20	61894594	61894641
Liver Cancer	chr20	62085337	62085449
Liver Cancer	chr20	62101144	62101273
Liver Cancer	chr21	46124835	46124995
Liver Cancer	chr21	47031760	47031793
Liver Cancer	chr22	21274528	21274618
Liver Cancer	chr22	22472717	22472744
Liver Cancer	chr22	48652029	48652119
Liver Cancer	chr22	49377515	49377593
Liver Cancer	chr22	49446537	49446635
Liver Cancer	chr22	49881684	49881821
Liver Cancer	chr22	50072231	50072461
Liver Cancer	chr3	32823297	32823331
Liver Cancer	chr3	32861361	32861408
Liver Cancer	chr3	32861428	32861509
Liver Cancer	chr3	49026946	49027118
Liver Cancer	chr3	129324336	129324718
Liver Cancer	chr4	5160353	5160435
Liver Cancer	chr4	8690336	8690397
Liver Cancer	chr4	23204585	23204671
Liver Cancer	chr5	1060402	1060464
Liver Cancer	chr5	2686438	2686562
Liver Cancer	chr5	5494645	5494731
Liver Cancer	chr5	5511080	5511224
Liver Cancer	chr5	42993082	42993211
Liver Cancer	chr5	42993267	42993353
Liver Cancer	chr5	42994314	42994628
Liver Cancer	chr5	42994639	42994777
Liver Cancer	chr5	43008615	43009107
Liver Cancer	chr5	43018241	43018642
Liver Cancer	chr5	43018650	43018915
Liver Cancer	chr5	43019006	43019267
Liver Cancer	chr5	43019748	43019874
Liver Cancer	chr5	140475611	140475653
Liver Cancer	chr5	140475679	140475868
Liver Cancer	chr5	140573346	140573392
Liver Cancer	chr5	140589778	140589902
Liver Cancer	chr5	140821648	140821721
Liver Cancer	chr5	180645742	180645783
Liver Cancer	chr5	180645804	180645826
Liver Cancer	chr6	1624957	1625301
Liver Cancer	chr6	27101471	27101774
Liver Cancer	chr6	43544614	43544631
Liver Cancer	chr6	53661106	53661192
Liver Cancer	chr7	157389690	157389730
Liver Cancer	chr8	49293546	49293604
Liver Cancer	chr8	70242023	70242128
Liver Cancer	chr9	120507091	120507260
Kidney Cancer	chr1	2202015	2202062
Kidney Cancer	chr1	17559408	17559449
Kidney Cancer	chr1	28561985	28562040
Kidney Cancer	chr1	40105704	40105765
Kidney Cancer	chr1	146551201	146551320
Kidney Cancer	chr1	149513273	149513539
Kidney Cancer	chr10	105344495	105344514
Kidney Cancer	chr10	106448071	106448244
Kidney Cancer	chr10	120965877	120965902
Kidney Cancer	chr10	120965975	120966033
Kidney Cancer	chr11	63529930	63529996
Kidney Cancer	chr11	66725243	66725293
Kidney Cancer	chr11	69458527	69458596
Kidney Cancer	chr12	57631802	57631902
Kidney Cancer	chr12	57632462	57632561
Kidney Cancer	chr13	109793560	109793598
Kidney Cancer	chr14	94254054	94254134
Kidney Cancer	chr15	28342415	28342442
Kidney Cancer	chr15	32933866	32933898
Kidney Cancer	chr15	32933915	32934005
Kidney Cancer	chr16	47177510	47177604
Kidney Cancer	chr16	47177606	47177966
Kidney Cancer	chr16	49888776	49888788
Kidney Cancer	chr16	87418371	87418415
Kidney Cancer	chr16	88599725	88599782
Kidney Cancer	chr16	89368080	89368137
Kidney Cancer	chr17	7340729	7340830
Kidney Cancer	chr17	41723794	41723859
Kidney Cancer	chr17	44848351	44848369
Kidney Cancer	chr17	61778132	61778171
Kidney Cancer	chr17	62039082	62039240
Kidney Cancer	chr17	73781608	73781642
Kidney Cancer	chr17	75318882	75318911
Kidney Cancer	chr17	80057120	80057170
Kidney Cancer	chr18	75362280	75362698
Kidney Cancer	chr19	676109	676215
Kidney Cancer	chr19	1240155	1240202
Kidney Cancer	chr19	2282640	2282679
Kidney Cancer	chr19	3618619	3618652
Kidney Cancer	chr19	14196635	14196664
Kidney Cancer	chr19	14196665	14196706
Kidney Cancer	chr19	15486738	15486888
Kidney Cancer	chr19	17490281	17490328
Kidney Cancer	chr19	18497233	18497269
Kidney Cancer	chr19	19285985	19286049
Kidney Cancer	chr19	35504074	35504109
Kidney Cancer	chr19	41152333	41152397
Kidney Cancer	chr19	56056386	56056475
Kidney Cancer	chr2	10263378	10263459
Kidney Cancer	chr2	38301620	38301692
Kidney Cancer	chr2	66808616	66808662
Kidney Cancer	chr2	232765338	232765368
Kidney Cancer	chr2	241771701	241771840
Kidney Cancer	chr20	61419955	61420034
Kidney Cancer	chr21	44497141	44497172
Kidney Cancer	chr21	45359166	45359211
Kidney Cancer	chr22	17756425	17756457
Kidney Cancer	chr22	21769245	21770684
Kidney Cancer	chr22	38071602	38071652
Kidney Cancer	chr22	38477085	38477254
Kidney Cancer	chr22	38610780	38610870
Kidney Cancer	chr22	43870474	43870493
Kidney Cancer	chr3	13691903	13691995
Kidney Cancer	chr3	48722591	48722747
Kidney Cancer	chr3	124860397	124860459
Kidney Cancer	chr3	172165571	172165609
Kidney Cancer	chr3	197840670	197840783
Kidney Cancer	chr5	42950096	42950182
Kidney Cancer	chr5	42993836	42993899
Kidney Cancer	chr5	42994042	42994132
Kidney Cancer	chr5	43009487	43009552
Kidney Cancer	chr5	43009583	43009674
Kidney Cancer	chr5	43009693	43009797
Kidney Cancer	chr5	43019157	43019210
Kidney Cancer	chr5	43019748	43019815
Kidney Cancer	chr5	43019825	43019940
Kidney Cancer	chr5	43019968	43020116
Kidney Cancer	chr5	43037365	43037443
Kidney Cancer	chr5	43037454	43037520
Kidney Cancer	chr5	43037582	43037633
Kidney Cancer	chr5	43038335	43038375
Kidney Cancer	chr5	43044675	43044715
Kidney Cancer	chr5	43396793	43396902
Kidney Cancer	chr5	176925321	176925396
Kidney Cancer	chr5	177209808	177209980
Kidney Cancer	chr6	26271387	26271492
Kidney Cancer	chr6	106442170	106442208
Kidney Cancer	chr7	27232857	27232967
Kidney Cancer	chr7	27244755	27244857
Kidney Cancer	chr7	27265096	27265210
Kidney Cancer	chr7	120629703	120629789
Kidney Cancer	chr7	130418581	130418639
Kidney Cancer	chr7	132299552	132299584
Kidney Cancer	chr8	29230795	29230982
Kidney Cancer	chr8	37653851	37653886
Kidney Cancer	chr8	41754181	41754445
Kidney Cancer	chr9	69890253	69890440
Kidney Cancer	chr9	129373693	129373760
Kidney Cancer	chr9	134719969	134720072
Kidney Cancer	chr9	140045476	140045542
Gastric Cancer	chr1	1097618	1097677
Gastric Cancer	chr1	1102004	1102345
Gastric Cancer	chr1	1102371	1102418
Gastric Cancer	chr1	24394598	24394714
Gastric Cancer	chr1	43473534	43473593
Gastric Cancer	chr1	45242519	45242565
Gastric Cancer	chr10	100301246	100301342
Gastric Cancer	chr11	726814	726870
Gastric Cancer	chr11	1945525	1945608
Gastric Cancer	chr11	2200142	2200244
Gastric Cancer	chr11	2428310	2428572
Gastric Cancer	chr11	65659053	65659143
Gastric Cancer	chr12	3420504	3420529
Gastric Cancer	chr12	49760043	49760060
Gastric Cancer	chr12	52627272	52627337
Gastric Cancer	chr12	54763561	54763630
Gastric Cancer	chr12	115107357	115107381
Gastric Cancer	chr14	92981121	92981269
Gastric Cancer	chr14	101089176	101089231
Gastric Cancer	chr14	105215590	105215645
Gastric Cancer	chr15	40572137	40572180
Gastric Cancer	chr15	40572267	40572420
Gastric Cancer	chr15	70877500	70877546
Gastric Cancer	chr16	84375329	84375375
Gastric Cancer	chr16	85454460	85454571
Gastric Cancer	chr17	42771145	42771171
Gastric Cancer	chr17	58086259	58086305
Gastric Cancer	chr17	76226656	76226712
Gastric Cancer	chr17	76338388	76338441
Gastric Cancer	chr17	80057365	80057401
Gastric Cancer	chr17	80254017	80254112
Gastric Cancer	chr17	80278194	80278309
Gastric Cancer	chr18	55103734	55104153
Gastric Cancer	chr19	752296	752337
Gastric Cancer	chr19	1685265	1685316
Gastric Cancer	chr19	2360748	2360864
Gastric Cancer	chr19	3721055	3721134
Gastric Cancer	chr19	4556396	4556549
Gastric Cancer	chr19	17716564	17716852
Gastric Cancer	chr19	42439988	42440053
Gastric Cancer	chr2	15044071	15044102
Gastric Cancer	chr2	153258695	153258751
Gastric Cancer	chr2	232379656	232379684
Gastric Cancer	chr20	22504394	22504474
Gastric Cancer	chr20	35919006	35919090
Gastric Cancer	chr21	44592883	44593027
Gastric Cancer	chr21	45186963	45186996
Gastric Cancer	chr22	20285940	20286010
Gastric Cancer	chr22	28028970	28029064
Gastric Cancer	chr22	31891504	31891553
Gastric Cancer	chr4	1492882	1492957
Gastric Cancer	chr4	1765046	1765071
Gastric Cancer	chr4	2460407	2460490
Gastric Cancer	chr5	42991801	42991949
Gastric Cancer	chr5	42993052	42993211
Gastric Cancer	chr5	42993267	42993353
Gastric Cancer	chr5	43025457	43025487
Gastric Cancer	chr5	43038412	43038612
Gastric Cancer	chr5	149546111	149546139
Gastric Cancer	chr5	176918575	176918594
Gastric Cancer	chr6	3518685	3518701
Gastric Cancer	chr6	10405138	10405212
Gastric Cancer	chr6	10411446	10412035
Gastric Cancer	chr6	36308182	36308212
Gastric Cancer	chr6	84141146	84141235
Gastric Cancer	chr7	325351	325416
Gastric Cancer	chr7	1394899	1394937
Gastric Cancer	chr7	27153071	27153160
Gastric Cancer	chr7	27153188	27153232
Gastric Cancer	chr7	27179245	27179276
Gastric Cancer	chr7	27190965	27190996
Gastric Cancer	chr7	27213631	27213833
Gastric Cancer	chr7	27213950	27213997
Gastric Cancer	chr7	27214012	27214266
Gastric Cancer	chr7	27215652	27215672
Gastric Cancer	chr7	27215691	27215782
Gastric Cancer	chr7	27233003	27233019
Gastric Cancer	chr7	27241913	27242098
Gastric Cancer	chr7	27245160	27245264
Gastric Cancer	chr7	37960524	37960569
Gastric Cancer	chr7	73245606	73245630
Gastric Cancer	chr7	73245639	73245738
Gastric Cancer	chr7	73245798	73245948
Gastric Cancer	chr7	73245993	73246063
Gastric Cancer	chr7	99723701	99723824
Gastric Cancer	chr7	129424334	129424496
Gastric Cancer	chr7	129424502	129424540
Gastric Cancer	chr7	140177537	140177575
Gastric Cancer	chr7	156890145	156890241
Gastric Cancer	chr8	1992417	1992486
Gastric Cancer	chr8	141608629	141608661
Gastric Cancer	chr8	143701691	143701732
Gastric Cancer	chr8	144820867	144820909
Gastric Cancer	chr9	46147546	46148632
Gastric Cancer	chr9	73216475	73216513
Gastric Cancer	chr9	97431998	97432023
Gastric Cancer	chr9	119097060	119097117
Gastric Cancer	chr9	132944517	132944596
Gastric Cancer	chr9	139589086	139589177
Gastric Cancer	chr9	140024735	140024859
Colon Cancer	chr1	2161172	2161279
Colon Cancer	chr1	2161448	2161553
Colon Cancer	chr1	17306386	17306435
Colon Cancer	chr1	19408241	19408273
Colon Cancer	chr1	77334325	77334343
Colon Cancer	chr1	109189317	109189407
Colon Cancer	chr1	109204195	109204208
Colon Cancer	chr1	111217086	111217126
Colon Cancer	chr1	111217290	111217310
Colon Cancer	chr1	121261085	121261116
Colon Cancer	chr1	161510161	161510211
Colon Cancer	chr1	236849505	236849522
Colon Cancer	chr10	74020478	74020594
Colon Cancer	chr11	355724	355838
Colon Cancer	chr11	504236	504250
Colon Cancer	chr11	1890897	1890972
Colon Cancer	chr12	25055792	25055808
Colon Cancer	chr12	49659773	49659806
Colon Cancer	chr12	66583255	66583280
Colon Cancer	chr12	66583302	66583345
Colon Cancer	chr12	111844658	111844756
Colon Cancer	chr12	121974124	121974158
Colon Cancer	chr12	130645891	130645911
Colon Cancer	chr12	130647389	130647507
Colon Cancer	chr12	132694864	132694926
Colon Cancer	chr13	37005821	37005858
Colon Cancer	chr13	110958863	110958904
Colon Cancer	chr14	101925914	101925939
Colon Cancer	chr14	105103729	105103769
Colon Cancer	chr15	27017317	27017339
Colon Cancer	chr15	28997206	28997312
Colon Cancer	chr15	74426547	74426577
Colon Cancer	chr15	79381821	79381834
Colon Cancer	chr15	82932746	82932971
Colon Cancer	chr15	100337535	100337716
Colon Cancer	chr16	1057438	1057508
Colon Cancer	chr16	1132709	1132751
Colon Cancer	chr16	1149718	1149832
Colon Cancer	chr16	2060313	2060363
Colon Cancer	chr16	2140389	2140411
Colon Cancer	chr16	81527489	81527524
Colon Cancer	chr16	86612784	86612812
Colon Cancer	chr16	89386984	89387080
Colon Cancer	chr17	1959830	1959863
Colon Cancer	chr17	47987783	47987813
Colon Cancer	chr17	61778085	61778105
Colon Cancer	chr17	79958302	79958332
Colon Cancer	chr17	80187507	80187610
Colon Cancer	chr18	56940505	56940525
Colon Cancer	chr18	76739114	76739137
Colon Cancer	chr19	506527	506611
Colon Cancer	chr19	1265606	1265629
Colon Cancer	chr19	1265706	1265865
Colon Cancer	chr19	1265877	1266000
Colon Cancer	chr19	2155039	2155129
Colon Cancer	chr19	10206669	10206747
Colon Cancer	chr19	10621708	10621745
Colon Cancer	chr19	11253452	11253493
Colon Cancer	chr19	14474375	14474489
Colon Cancer	chr19	30017436	30017452
Colon Cancer	chr19	46002295	46002341
Colon Cancer	chr19	49285568	49285658
Colon Cancer	chr2	20648210	20648269
Colon Cancer	chr2	87798401	87798474
Colon Cancer	chr2	232526727	232526797
Colon Cancer	chr20	644860	644881
Colon Cancer	chr20	644883	644898
Colon Cancer	chr21	44847680	44847709
Colon Cancer	chr21	45773170	45773231
Colon Cancer	chr22	44320214	44320274
Colon Cancer	chr22	45132763	45132776
Colon Cancer	chr22	50899658	50899695
Colon Cancer	chr3	129693313	129693353
Colon Cancer	chr3	138679356	138679378
Colon Cancer	chr3	138679392	138679443
Colon Cancer	chr3	196729487	196729621
Colon Cancer	chr4	2765810	2765832
Colon Cancer	chr4	5894207	5894233
Colon Cancer	chr4	102515671	102515712
Colon Cancer	chr4	190940304	190940321
Colon Cancer	chr5	1003036	1003122
Colon Cancer	chr5	3595020	3595059
Colon Cancer	chr5	3595451	3595478
Colon Cancer	chr5	5140567	5140619
Colon Cancer	chr5	5140733	5140773
Colon Cancer	chr5	135364923	135364987
Colon Cancer	chr5	175488007	175488046
Colon Cancer	chr6	392975	392987
Colon Cancer	chr7	1781982	1782130
Colon Cancer	chr7	71801446	71801487
Colon Cancer	chr7	71801870	71801908
Colon Cancer	chr7	127672645	127672659
Colon Cancer	chr7	127672685	127672697
Colon Cancer	chr8	55371624	55371654
Colon Cancer	chr8	132053180	132053227
Colon Cancer	chr8	142528500	142528535
Colon Cancer	chr8	142528536	142528598
Colon Cancer	chr8	145024849	145024901
Colon Cancer	chr9	93698130	93698302
Colon Cancer	chr9	124132425	124132622
Breast Cancer	chr1	1168090	1168112
Breast Cancer	chr1	47778538	47778762
Breast Cancer	chr1	47909356	47909430
Breast Cancer	chr1	50890350	50890366
Breast Cancer	chr1	151811172	151811251
Breast Cancer	chr1	209404846	209404871
Breast Cancer	chr10	83635686	83635777
Breast Cancer	chr10	99531906	99531947
Breast Cancer	chr10	101874623	101874823
Breast Cancer	chr10	102506950	102507340
Breast Cancer	chr10	102509319	102509355
Breast Cancer	chr10	119302364	119302688
Breast Cancer	chr10	125651013	125651113
Breast Cancer	chr10	127462838	127462917
Breast Cancer	chr11	45307377	45307537
Breast Cancer	chr11	60718519	60718631
Breast Cancer	chr11	64933287	64933396
Breast Cancer	chr11	65222038	65222240
Breast Cancer	chr11	118480720	118480753
Breast Cancer	chr11	118481025	118481117
Breast Cancer	chr12	49245210	49245251
Breast Cancer	chr12	49388656	49388917
Breast Cancer	chr12	53731890	53732031
Breast Cancer	chr12	98910513	98910926
Breast Cancer	chr12	103356002	103356078
Breast Cancer	chr13	79161142	79161162
Breast Cancer	chr13	79175033	79175619
Breast Cancer	chr13	100622247	100622317
Breast Cancer	chr13	100637870	100638005
Breast Cancer	chr14	24046176	24046240
Breast Cancer	chr14	51338600	51338610
Breast Cancer	chr14	61114210	61114362
Breast Cancer	chr15	32605895	32605954
Breast Cancer	chr16	2392063	2392103
Breast Cancer	chr16	3238030	3238193
Breast Cancer	chr16	32858069	32858127
Breast Cancer	chr16	48845263	48845330
Breast Cancer	chr17	1959069	1959271
Breast Cancer	chr17	27038822	27038919
Breast Cancer	chr17	35294227	35294482
Breast Cancer	chr17	37366454	37366539
Breast Cancer	chr17	37729500	37729565
Breast Cancer	chr17	46659702	46659799
Breast Cancer	chr17	46692051	46692097
Breast Cancer	chr17	59531554	59531745
Breast Cancer	chr17	73781614	73781837
Breast Cancer	chr18	5891402	5891445
Breast Cancer	chr19	3701041	3701259
Breast Cancer	chr19	5319938	5320072
Breast Cancer	chr19	7571037	7571367
Breast Cancer	chr19	14584404	14584512
Breast Cancer	chr19	15580278	15580349
Breast Cancer	chr19	17717167	17717593
Breast Cancer	chr19	19373502	19373551
Breast Cancer	chr19	47746390	47746726
Breast Cancer	chr19	49339438	49339582
Breast Cancer	chr19	52227378	52227831
Breast Cancer	chr2	25438816	25438925
Breast Cancer	chr2	71298929	71299213
Breast Cancer	chr2	130970820	130970971
Breast Cancer	chr2	133014163	133014190
Breast Cancer	chr2	172958052	172958222
Breast Cancer	chr2	176997081	176997176
Breast Cancer	chr2	177000916	177001257
Breast Cancer	chr2	177001263	177001308
Breast Cancer	chr2	208492037	208492103
Breast Cancer	chr2	220300008	220300160
Breast Cancer	chr2	238535362	238535539
Breast Cancer	chr2	238832501	238832533
Breast Cancer	chr20	43374227	43374277
Breast Cancer	chr21	9992616	9993102
Breast Cancer	chr21	45080374	45080413
Breast Cancer	chr22	38221496	38221570
Breast Cancer	chr22	40042562	40042630
Breast Cancer	chr22	46659186	46659268
Breast Cancer	chr22	50623330	50623411
Breast Cancer	chr3	14604147	14604244
Breast Cancer	chr3	50377755	50377839
Breast Cancer	chr3	129693258	129693314
Breast Cancer	chr3	129693344	129693442
Breast Cancer	chr4	3532956	3533034
Breast Cancer	chr4	37247167	37247259
Breast Cancer	chr4	46726145	46726277
Breast Cancer	chr4	155411390	155411422
Breast Cancer	chr5	72594624	72594841
Breast Cancer	chr6	26327822	26327953
Breast Cancer	chr6	26328173	26328444
Breast Cancer	chr6	27639860	27639924
Breast Cancer	chr6	27832306	27832564
Breast Cancer	chr6	79620239	79620435
Breast Cancer	chr6	107955880	107955927
Breast Cancer	chr6	153303285	153303855
Breast Cancer	chr7	6525094	6525313
Breast Cancer	chr7	36011244	36011305
Breast Cancer	chr7	75920983	75921782
Breast Cancer	chr7	115117365	115117452
Breast Cancer	chr8	11557597	11557811
Breast Cancer	chr8	142428074	142428088
Breast Cancer	chr8	144854381	144854396
Breast Cancer	chr9	96721894	96722081
